# Supplementary material for: Fuzzy recognition by the prokaryotic transcription factor HigA2 from Vibrio cholerae
Source: Nat Commun. 2024 Apr 10;15:3105. doi: 10.1038/s41467-024-47296-3 (PMC11006873; doi:10.1038/s41467-024-47296-3)
Supplement: Supplementary file 4 — Source data [file 41467_2024_47296_MOESM4_ESM.xlsx]

## Sheet: Figure 1
FIGURE 1	b	(the fist 5 lines from the left are shown in Figure 1)

## Sheet: Figure 2
FIGURE 2	a								b					c						d
	HigA2				HigA2 idr					HigA2 [kcal/mol]	err	HigA2dIDR [kcal/mol]	err	HigA2dIDR			HigA2			Promotor activity		PA
	r	dH	dH_error	dH_model	r	dH	dH_error	dH_model	∆G	-10	0.1	-8.4	0.3	T [°C]	dH [kcal/mol]	error	T	dH	error	calculated as:		no mRFP	no repressor	HigA2	HigA2Δ37-101	HigA2 L87D P97D	HigA2IDR
	0.130037	-22362.1	328.865	-21988.8	0.143744	-10178.3	432.055	-10420.2	∆H	-22.3	0.5	-13	2	5	-4.9	1.6	5	-10.6	1.1	PA = FL(t)/(t*(OD600(t)-OD600(averaged media))		2.28463	130.499	44.3295	148.693	151.887	175.179
	0.217676	-22142.4	218.89	-21953.8	0.264488	-9858.61	390.895	-9902.06	T∆S	12.3	0.6	5	2	15	-6.9	0.6	15	-15.1	1			1.95713	151.758	38.58	165.869	146.932	184.087
	0.306086	-22134.1	208.985	-21898.2	0.386114	-9382.9	362.968	-9291.88						25	-13.2	1.9	25	-22.3	0.5			3.29356	157.64	53.4325	137.72	199.905	168.021
	0.395276	-21836.5	242.995	-21818.6	0.50863	-8843.7	340.287	-8589.52						37	-15.1	2	37	-31.2	1.1				150.955	36.8006	148.916	183.529	147.255
	0.485257	-21690.5	239.845	-21698.8	0.632047	-7860.68	304.078	-7806.27															158.517	54.9952	163.444	202.899	170.404
	0.57604	-21475.7	225.74	-21506.9	0.756375	-6814.26	350.296	-6967.2															143.26	54.5724	165.162	188.824	195.204
	0.690661	-20887.7	185.795	-21110.4	0.881624	-6099.05	431.494	-6109.07
	0.806574	-19937.3	199.085	-20140.7	1.0078	-5248.13	399.474	-5273.22														no mRFP	no repressor	HigA2	HigA2Δ37-101	HigA2 L87D P97D	HigA2IDR
	0.923799	-17419.6	218.87	-17554.8	1.13492	-4390.91	305.614	-4496.22													Average	2.51177	148.771	47.1184	154.968	178.996	173.358
	1.04236	-11836.8	283.15	-11571	1.263	-3584.42	292.699	-3802.74													error	0.696566	10.5032	8.30197	11.5594	24.036	16.2128
	1.16228	-5438.36	236.878	-5119.11	1.39203	-3443.32	353.7	-3203.53
	1.308	-1612.96	157.255	-1965.39	1.52205	-2967.36	454.589	-2697.77
	1.45576	-552.693	154.127	-816.776	1.65304	-2404.21	428.076	-2277.33
	1.60559	-288.074	144.976	-387.16	1.78503	-1884.13	362.52	-1930.76
	1.75754	-324.661	142.891	-187.905	1.91803	-1764.48	748.155	-1646.02
	1.91165	-297.897	139.899	-80.3788	2.05205	-1763.18	690.856	-1411.97
	2.07672	-113.181	126.501	-14.451	2.18709	-1438.9	371.428	-1219.03
					2.32318	-390.093	402.612	-1059.25
					2.46033	-960.891	434.293	-926.186
					2.59854	-846.831	401.244	-814.705
					2.73783	-1027.1	353.276	-720.713
					2.87822	-1130.55	414.487	-640.964
					3.01971	-262.493	435.495	-572.878
					3.16232	-315.448	416.161	-514.396
					3.30606	-309.324	422.286	-463.873
					3.45094	-653.028	394.031	-419.98
					3.59698	0	410.016	-381.646

## Sheet: Figure 3
FIGRUE 3
		FL [AU/OD600]						FL [AU/OD600]
		Colony 1	Colony 2	Colony 3	Average	Error	Colony nr.	no repressor	wt HigA2
	Ser2	453.326	475.614	340.2	423.047	13.9184	1	417.681	312.121
	Asn3	420.251	799.18	429.459	549.63	167.453	2	636.204	278.582
	Arg4	455.012	410.994	336.263	400.756	36.9103	3	767.872	266.094
	Asp5	271.967	345.304	292.105	303.125	48.0463	4	734.034	310.278
	Leu6	518.446	593.091	460.255	523.93	29.8928	5	778.377	333.863
	Phe7	414.292	339.457	244.727	332.825	60.8421	6	781.023	345.659
	Ala8	0	0	0	0	0	7	501.976	298.84
	Glu9	252.193	213.326	196.692	220.737	30.0047	8	892.939	414.167
	Leu10	470.519	440.967	233.932	381.806	92.1349	9	605.106	299.166
	Ser11	270.422	197.462	131.982	199.956	57.2442	10	572.774	316.427
	Ser12	346.178	317.616	306.013	323.269	58.7795	11	823.358	331.79
	Ala13	0	0	0	0	0	12	559.974	312.95
	Leu14	287.628	326.445	275.597	296.557	60.5117	13	465.816	318.928
	Val15	338.885	244.701	229.308	270.965	31.1061	14	533.42	260.906
	Glu16	253.393	196.606	157.977	202.658	9.88237	15	687.253	256.736
	Ala17	0	0	0	0	0	16	296.768	242.962
	Lys18	337.112	404.057	372.807	371.325	101.917	17	418.153	229.027
	Gln19	244.946	248.706	192.918	228.856	25.3575	18	738.885	232.658
	His20	327.56	229.607	236.101	264.423	41.9893
	Ser21	372.38	278.737	295.875	315.664	57.8887
	Glu22	211.227	153.834	158.772	174.611	28.496		622.867	297.842
	Gly23	326.177	207.031	185.065	239.424	34.018
	Lys24	880.905	434.657	499.342	604.968	156.663
	Leu25	508.178	689.562	622.655	606.798	194.512
	Thr26	805.427	562.709	367.468	578.535	92.8161
	Leu27	634.029	453.855	316.767	468.217	56.8444
	Lys28	908.24	553.666	682.252	714.719	174.512
	Thr29	985.481	366.603	459.216	603.767	225.459
	His30	438.063	246.521	231.893	305.493	60.4415
	His31	403.016	250.704	320.175	324.632	85.6387
	Val32	765.725	524.691	610.577	633.664	141.557
	Asn33	243.26	185.681	156.631	195.191	12.9579
	Asp34	304.404	187.322	126.812	206.179	44.9852
	Val35	482.845	395.209	296.56	391.538	8.27667

## Sheet: Figrue 4
FIGRUE 4	a												b
	HigA2 + DNA				HigA2				HigBA2				HigA2					HigA2 + Opr25
	original data		smoothed using CAPITO		original data		smoothed using CAPITO		original data		smoothed using CAPITO		q	I	q*Rg	I/I *(q*Rg)**2		q	I	q*Rg	I/I *(q*Rg)**2
	λ [nm]	MRE [cm2 dmol-1]	λ [nm]	smooth MRE [cm2 dmol-1]	λ [nm]	MRE [cm2 dmol-1]	λ [nm]	smooth MRE [cm2 dmol-1]	λ [nm]	MRE [cm2 dmol-1]	λ [nm]	smooth MRE [cm2 dmol-1]	0.0120275	0.0294706	0.279038	0.0757309		0.00638536	0.0468387	0.173682	0.0298082
	250	0.955038	190	0.25	250	-0.148237	190	-2.65	250	-0.0807329	190	2.11	0.0129527	0.0294266	0.300502	0.0876987		0.00684146	0.0469897	0.186088	0.0343289
	249	1.0379	191	0.18	249.5	0.355769	191	-0.64	249.5	0.174165	191	2.05	0.0138779	0.0293296	0.321967	0.100343		0.00729755	0.0473935	0.198493	0.0393943
	248	-0.0137115	192	-0.03	249	0.315705	192	1.4	249	-0.176887	192	2.13	0.0148031	0.0292389	0.343431	0.113814		0.00775365	0.0469315	0.210899	0.0440389
	247	0.267673	193	-0.17	248.5	-0.14984	193	3.24	248.5	-0.106132	193	2.63	0.0157282	0.0290972	0.364895	0.127863		0.00820975	0.046517	0.223305	0.0489363
	246	-0.0727308	194	-0.26	248	-0.025641	194	4.48	248	0.0616836	194	2.93	0.0166534	0.0289128	0.38636	0.14244		0.00866584	0.0468677	0.235711	0.0549357
	245	-0.357692	195	-0.78	247.5	-0.327724	195	4.91	247.5	0.228592	195	2.92	0.0175786	0.0287153	0.407824	0.157622		0.00912194	0.0463778	0.248117	0.0602343
	244	-0.661135	196	-1.14	247	-0.0224359	196	4.63	247	0.504354	196	2.85	0.0185038	0.0285419	0.429288	0.173596		0.00957804	0.0465769	0.260523	0.0666934
	243	-0.763077	197	-1.38	246.5	-0.391827	197	4.15	246.5	-0.488933	197	2.86	0.019429	0.0283919	0.450753	0.190383		0.0100341	0.0465512	0.272928	0.073156
	242	-0.806	198	-1.73	246	-0.133013	198	3.41	246	-0.286647	198	2.29	0.0203542	0.0282419	0.472217	0.207842		0.0104902	0.0462672	0.285334	0.0794699
	241	-1.71513	199	-2.26	245.5	0.0625	199	2.32	245.5	-0.0199565	199	1.24	0.0212793	0.0280261	0.493681	0.225431		0.0109463	0.046136	0.29774	0.0862851
	240	-1.95419	200	-3.13	245	-0.136218	200	0.96	245	-0.0226778	200	-0.24	0.0222045	0.0277837	0.515145	0.243336		0.0114024	0.0459437	0.310146	0.0932351
	239	-2.62487	201	-4.11	244.5	-0.0472756	201	-0.81	244.5	-0.164187	201	-1.74	0.0231297	0.0275272	0.536609	0.261599		0.0118585	0.0456104	0.322551	0.100111
	238	-2.63142	202	-5.32	244	-0.641026	202	-2.91	244	-1.50036	202	-3.86	0.0240549	0.0272668	0.558073	0.280268		0.0123146	0.0454672	0.334957	0.107621
	237	-3.02667	203	-6.73	243.5	0.159455	203	-5.27	243.5	-0.505261	203	-6.22	0.0249801	0.0270569	0.579538	0.299915		0.0127707	0.0455618	0.347363	0.115982
	236	-3.89288	204	-7.95	243	-0.851763	204	-7.46	243	-1.78429	204	-8.41	0.0259052	0.0268694	0.601002	0.320307		0.0132268	0.0453652	0.359769	0.123877
	235	-4.8825	205	-8.95	242.5	-0.955929	205	-9.2	242.5	-1.57656	205	-10.36	0.0268304	0.0266504	0.622466	0.340794		0.0136829	0.0452525	0.372175	0.132239
	234	-6.00387	206	-10.17	242	-0.814904	206	-10.81	242	-1.06495	206	-12.72	0.0277556	0.0263886	0.64393	0.361119		0.014139	0.0451234	0.384581	0.140799
	233	-6.60658	207	-10.95	241.5	-0.702724	207	-12.48	241.5	-1.57837	207	-14.29	0.0286808	0.026118	0.665394	0.381641		0.0145951	0.0448734	0.396986	0.149197
	232	-8.401	208	-11.39	241	-1.15545	208	-13.78	241	-1.50399	208	-15.65	0.0296059	0.0258796	0.686858	0.402947		0.0150512	0.0447311	0.409392	0.158165
	231	-8.7885	209	-12.01	240.5	-0.862981	209	-14.33	240.5	-1.62645	209	-16.87	0.0305311	0.025644	0.708322	0.424623		0.0155073	0.0445618	0.421798	0.16726
	230	-9.6875	210	-12.47	240	-1.34054	210	-14.36	240	-2.84107	210	-17.91	0.0314563	0.0253718	0.729785	0.445963		0.0159634	0.0444942	0.434204	0.176975
	229	-11.0366	211	-12.86	239.5	-1.37019	211	-13.96	239.5	-2.16981	211	-18.45	0.0323814	0.0250816	0.751249	0.467176		0.0164195	0.0441653	0.446609	0.185848
	228	-12.1031	212	-13.34	239	-2.16587	212	-13.42	239	-2.24873	212	-18.93	0.0333066	0.0247949	0.772713	0.488603		0.0168755	0.0440981	0.459015	0.196018
	227	-12.8751	213	-13.72	238.5	-1.85337	213	-12.84	238.5	-3.75363	213	-19.4	0.0342317	0.0245195	0.794177	0.510391		0.0173317	0.0438235	0.471421	0.205469
	226	-13.9434	214	-14.04	238	-2.65304	214	-12.55	238	-3.54499	214	-19.65	0.0351569	0.0242452	0.81564	0.532329		0.0177877	0.0438559	0.483827	0.216585
	225	-14.6737	215	-14.08	237.5	-2.22997	215	-12.49	237.5	-3.19213	215	-19.36	0.0360821	0.0239553	0.837104	0.55401		0.0182438	0.0438212	0.496232	0.227654
	224	-15.2776	216	-14.05	237	-2.64583	216	-12.4	237	-4.07021	216	-19.11	0.0370072	0.0236411	0.858568	0.575141		0.0186999	0.0433784	0.508638	0.236763
	223	-14.8746	217	-14.36	236.5	-2.9351	217	-12.42	236.5	-4.79862	217	-19.32	0.0379324	0.0233408	0.880031	0.596581		0.019156	0.0434055	0.521044	0.248608
	222	-15.435	218	-14.5	236	-3.42548	218	-12.59	236	-5.10885	218	-19.52	0.0388575	0.0230765	0.901495	0.618947		0.0196121	0.0430325	0.533449	0.258348
	221	-15.5119	219	-14.59	235.5	-4.14022	219	-12.79	235.5	-4.41945	219	-19.82	0.0397827	0.0228226	0.922958	0.641633		0.0200682	0.0432545	0.545855	0.271899
	220	-14.9468	220	-14.65	235	-4.10657	220	-13.03	235	-6.25907	220	-20.14	0.0407078	0.0225451	0.944422	0.663654		0.0205243	0.0426237	0.558261	0.280251
	219	-15.2782	221	-14.78	234.5	-4.71234	221	-13.14	234.5	-7.24692	221	-20.66	0.041633	0.0222534	0.965885	0.68518		0.0209804	0.0422386	0.570667	0.290199
	218	-13.6698	222	-14.94	234	-5.05288	222	-13.11	234	-7.39931	222	-20.93	0.0425581	0.021948	0.987348	0.706144		0.0214365	0.0423279	0.583072	0.303594
	217	-13.3759	223	-14.9	233.5	-5.61939	223	-12.96	233.5	-7.35486	223	-20.81	0.0434833	0.0216529	1.00881	0.727267		0.0218926	0.0421155	0.595478	0.315061
	216	-12.9038	224	-14.67	233	-5.72356	224	-12.68	233	-10.7184	224	-20.5	0.0444084	0.0213692	1.03027	0.748604		0.0223487	0.0419074	0.607884	0.326703
	215	-13.3729	225	-14.34	232.5	-5.88862	225	-12.3	232.5	-9.91836	225	-19.76	0.0453335	0.0210781	1.05174	0.769492		0.0228047	0.0416115	0.620289	0.337772
	214	-13.1929	226	-13.81	232	-7.42228	226	-11.78	232	-10.8354	226	-18.82	0.0462587	0.0207675	1.0732	0.789412		0.0232608	0.0413881	0.632695	0.349531
	213	-12.7124	227	-13.04	231.5	-7.66426	227	-11.11	231.5	-10.6658	227	-17.66	0.0471838	0.0204597	1.09466	0.809131		0.0237169	0.0411974	0.6451	0.361698
	212	-13.981	228	-12.12	231	-7.63221	228	-10.3	231	-12.1499	228	-16.29	0.0481089	0.0201766	1.11613	0.829532		0.024173	0.0408396	0.657506	0.37248
	211	-14.1539	229	-11.16	230.5	-8.20112	229	-9.43	230.5	-13.0234	229	-14.76	0.0490341	0.0198915	1.13759	0.849565		0.0246291	0.0408776	0.669912	0.387028
	210	-13.5887	230	-10.09	230	-9.22115	230	-8.49	230	-13.0905	230	-13.15	0.0499592	0.019602	1.15905	0.86909		0.0250852	0.0407347	0.682317	0.400091
	209	-12.3356	231	-8.97	229.5	-9.58814	231	-7.55	229.5	-15.166	231	-11.5	0.0508843	0.0193154	1.18052	0.888392		0.0255413	0.0402495	0.694723	0.409831
	208	-13.4778	232	-7.89	229	-9.6226	232	-6.58	229	-15.5062	232	-9.88	0.0518094	0.0190437	1.20198	0.908034		0.0259974	0.040238	0.707128	0.424478
	207	-12.1431	233	-6.87	228.5	-10.1378	233	-5.6	228.5	-17.3077	233	-8.38	0.0527345	0.0187599	1.22344	0.926732		0.0264535	0.0398021	0.719534	0.434741
	206	-8.40279	234	-5.91	228	-10.7107	234	-4.66	228	-17.324	234	-6.95	0.0536597	0.018444	1.2449	0.943375		0.0269096	0.0396909	0.73194	0.448604
	205	-7.27665	235	-4.99	227.5	-11.2692	235	-3.83	227.5	-17.1943	235	-5.73	0.0545848	0.0181315	1.26637	0.959644		0.0273656	0.0394826	0.744345	0.461505
	204	-7.48113	236	-4.19	227	-11.1562	236	-3.05	227	-18.5949	236	-4.59	0.0555099	0.0178641	1.28783	0.977811		0.0278217	0.039192	0.756751	0.473505
	203	-6.94937	237	-3.44	226.5	-11.8686	237	-2.42	226.5	-19.2262	237	-3.58	0.056435	0.0176147	1.30929	0.996564		0.0282778	0.0388789	0.769156	0.485249
	202	-5.17104	238	-2.82	226	-11.7292	238	-1.91	226	-18.896	238	-2.84	0.0573601	0.0173534	1.33075	1.01423		0.0287339	0.0385858	0.781562	0.497251
	201	-0.915692	239	-2.31	225.5	-12.4535	239	-1.4	225.5	-19.3668	239	-2.18	0.0582852	0.0170732	1.35222	1.0303		0.02919	0.0384474	0.793967	0.511321
	200	-5.46792	240	-1.85	225	-12.9335	240	-1.01	225	-20.1669	240	-1.61	0.0592103	0.0167871	1.37368	1.04545		0.0296461	0.0383393	0.806373	0.525942
	199	-5.86317	241	-1.44	224.5	-12.992	241	-0.71	224.5	-21.816	241	-1.24	0.0601354	0.016516	1.39514	1.06096		0.0301022	0.0379365	0.818778	0.536552
	198	-2.65408	242	-1.09	224	-13.1322	242	-0.47	224	-20.2077	242	-0.9	0.0610605	0.0162458	1.4166	1.07596		0.0305582	0.0376494	0.831184	0.54875
	197	-1.22033	243	-0.8	223.5	-14.0609	243	-0.26	223.5	-21.5158	243	-0.68	0.0619856	0.0159583	1.43806	1.08918		0.0310143	0.0373106	0.84359	0.560165
	196	1.82781	244	-0.49	223	-12.4928	244	-0.16	223	-21.6147	244	-0.46	0.0629106	0.0156659	1.45953	1.10138		0.0314704	0.0371148	0.855995	0.573735
	195	0.849519	245	-0.23	222.5	-12.8934	245	-0.06	222.5	-20.2739	245	-0.3	0.0638357	0.0153823	1.48099	1.11348		0.0319265	0.0368983	0.868401	0.587041
	194	1.17442	246	0	222	-14.3758	246	-0.01	222	-20.4309	246	-0.17	0.0647608	0.0151133	1.50245	1.12594		0.0323826	0.0365364	0.880806	0.598009
	193	2.36375	247	0.2	221.5	-12.9207	247	0.04	221.5	-21.7589	247	-0.07	0.0656859	0.0148506	1.52391	1.13821		0.0328386	0.0363391	0.893211	0.611652
	192	-3.131	248	0.45	221	-13.7716	248	0.02	221	-20.7674	248	-0.01	0.0666109	0.0145851	1.54537	1.14957		0.0332947	0.0359432	0.905617	0.62191
	191	-2.76198	249	0.69	220.5	-13.2051	249	0.01	220.5	-21.1829	249	0.01	0.067536	0.014329	1.56684	1.16097		0.0337508	0.0356716	0.918022	0.634236
	190	1.92081	250	0.97	220	-13.5385	250	0.02	220	-21.0377	250	0.04	0.0684611	0.0140841	1.5883	1.1726		0.0342069	0.0354062	0.930428	0.646645
					219.5	-12.7268			219.5	-19.6725			0.0693861	0.0138417	1.60976	1.18377		0.034663	0.0351924	0.942833	0.659994
					219	-12.6562			219	-18.3073			0.0703112	0.0135916	1.63122	1.19358		0.0351191	0.0349001	0.955238	0.671849
					218.5	-12.6907			218.5	-19.6544			0.0712362	0.0133279	1.65268	1.20143		0.0355751	0.0345417	0.967644	0.682333
					218	-12.6571			218	-20.791			0.0721613	0.0130551	1.67414	1.2076		0.0360312	0.0341971	0.980049	0.692958
					217.5	-12.6442			217.5	-18.3091			0.0730863	0.0128012	1.6956	1.21466		0.0364873	0.0339649	0.992455	0.705786
					217	-12.4623			217	-17.9871			0.0740114	0.0125798	1.71706	1.22406		0.0369434	0.033666	1.00486	0.717174
					216.5	-12.3189			216.5	-17.9463			0.0749364	0.0123689	1.73852	1.23382		0.0373995	0.0335551	1.01727	0.732569
					216	-12.2356			216	-18.7482			0.0758614	0.0121489	1.75999	1.24197		0.0378555	0.0331537	1.02967	0.741567
					215.5	-12.1426			215.5	-18.5468			0.0767865	0.0119238	1.78145	1.24887		0.0383116	0.0326545	1.04208	0.748106
					215	-12.4103			215	-18.7527			0.0777115	0.0116898	1.80291	1.25404		0.0387677	0.0325259	1.05448	0.763007
					214.5	-12.1987			214.5	-17.9844			0.0786365	0.0114594	1.82437	1.25876		0.0392238	0.0324411	1.06689	0.779029
					214	-10.9784			214	-17.2551			0.0795615	0.0112513	1.84583	1.26515		0.0396798	0.0322773	1.07929	0.793225
					213.5	-12.3037			213.5	-17.8247			0.0804866	0.011041	1.86729	1.27054		0.0401359	0.0317896	1.0917	0.799302
					213	-12.4431			213	-19.1772			0.0814116	0.0108103	1.88875	1.27275		0.040592	0.0314521	1.1041	0.808891
					212.5	-12.3229			212.5	-17.4138			0.0823366	0.010579	1.91021	1.27398		0.0410481	0.0313713	1.11651	0.825044
					212	-12.8165			212	-18.2348			0.0832616	0.0103667	1.93167	1.27662		0.0415041	0.03095	1.12891	0.832153
					211.5	-13.1138			211.5	-17.9263			0.0841866	0.0101676	1.95313	1.28008		0.0419602	0.0307184	1.14132	0.844177
					211	-13.2788			211	-19.1782			0.0851115	0.00997391	1.97459	1.28344		0.0424163	0.0305086	1.15372	0.856736
					210.5	-12.9607			210.5	-18.4407			0.0860365	0.00978011	1.99605	1.28601		0.0428723	0.030209	1.16613	0.866663
					210	-13.9271			210	-19.9728			0.0869615	0.00958207	2.01751	1.2872		0.0433284	0.0297662	1.17853	0.872225
					209.5	-12.8285			209.5	-20.2295			0.0878865	0.00938586	2.03897	1.28781		0.0437845	0.0296759	1.19094	0.887982
					209	-14.1867			209	-20.0299			0.0888115	0.00919642	2.06043	1.28852		0.0442406	0.029281	1.20334	0.894513
					208.5	-13.5849			208.5	-17.5073			0.0897364	0.00901246	2.08189	1.28918		0.0446966	0.0289475	1.21575	0.902652
					208	-13.4471			208	-20.7565			0.0906614	0.00882616	2.10334	1.28869		0.0451527	0.0284881	1.22815	0.906548
					207.5	-14.0345			207.5	-19.5664			0.0915864	0.00864547	2.1248	1.2882		0.0456088	0.0283658	1.24056	0.920983
					207	-14.2268			207	-14.6961			0.0925113	0.00846815	2.14626	1.28739		0.0460648	0.028069	1.25296	0.929663
					206.5	-13.8718			206.5	-14.5827			0.0934363	0.00829351	2.16772	1.28618		0.0465209	0.0278116	1.26537	0.939468
					206	-13.1186			206	-13.3672			0.0943612	0.00812522	2.18918	1.28516		0.046977	0.027552	1.27777	0.949036
					205.5	-12.1595			205.5	-9.20446			0.0952862	0.00796437	2.21064	1.28453		0.047433	0.0273135	1.29018	0.959177
					205	-10.9287			205	-2.83654			0.0962111	0.007803	2.2321	1.28306		0.0478891	0.0270433	1.30258	0.968039
					204.5	-9.54968			204.5	-7.03012			0.097136	0.00763085	2.25356	1.27899		0.0483452	0.0266276	1.31499	0.971399
					204	-7.90064			204	-5.63679			0.0980609	0.00745395	2.27501	1.27325		0.0488012	0.0264631	1.32739	0.983698
					203.5	-7.49439			203.5	-4.8603			0.0989859	0.0072855	2.29647	1.26806		0.0492573	0.0261956	1.3398	0.99204
					203	-6.21154			203	-2.90911			0.0999108	0.00713212	2.31793	1.26467		0.0497134	0.0260405	1.3522	1.00451
					202.5	-4.32292			202.5	-1.1475			0.100836	0.00699549	2.33939	1.26351		0.0501694	0.0254987	1.36461	1.00174
					202	-2.15865			202	4.21444			0.101761	0.00686528	2.36085	1.26285		0.0506255	0.0252707	1.37701	1.01092
					201.5	-1.09936			201.5	3.56858			0.102685	0.00672791	2.3823	1.26018		0.0510816	0.0250099	1.38942	1.01859
					201	0.883013			201	1.71535			0.10361	0.00657686	2.40376	1.25418		0.0515376	0.0247625	1.40182	1.0266
					200.5	1.22356			200.5	-0.335631			0.104535	0.00642087	2.42522	1.24639		0.0519937	0.0243423	1.41423	1.02712
					200	5.44471			200	0.382801			0.10546	0.00626971	2.44668	1.23868		0.0524497	0.0242436	1.42663	1.04098
					199.5	8.22997			199.5	-3.71009			0.106385	0.00612457	2.46813	1.23132		0.0529058	0.0239067	1.43904	1.04445
					199	7.36538			199	4.69884			0.10731	0.005976	2.48959	1.22243		0.0533619	0.0236574	1.45144	1.05145
					198.5	10.2332			198.5	2.17707			0.108235	0.00582958	2.51105	1.21312		0.0538179	0.0236497	1.46385	1.06915
					198	6.15865			198	1.71716			0.10916	0.0056921	2.5325	1.20484		0.054274	0.0232912	1.47625	1.07086
					197.5	8.11779			197.5	4.07202			0.110085	0.00555905	2.55396	1.1967		0.05473	0.0228607	1.48866	1.06881
					197	9.03606			197	4.08291			0.111009	0.00542198	2.57542	1.18689		0.0551861	0.022583	1.50106	1.0735
					196.5	6.20433			196.5	4.3369			0.111934	0.00528345	2.59687	1.17592		0.0556421	0.0225225	1.51347	1.08839
					196	0.563301			196	4.20083			0.112859	0.00515647	2.61833	1.1667		0.0560982	0.022355	1.52587	1.09807
					195.5	1.97356			195.5	0.627721			0.113784	0.00504511	2.63979	1.16029		0.0565542	0.021952	1.53828	1.09588
					195	0.402244			195	1.13843			0.114709	0.00492952	2.66124	1.15221		0.0570103	0.021779	1.55068	1.10485
					194.5	-0.520032			194.5	5.80007			0.115634	0.00480464	2.6827	1.1412		0.0574663	0.021434	1.56308	1.10482
					194	-1.07612			194	1.63462			0.116558	0.00468579	2.70415	1.13084		0.0579224	0.0211249	1.57549	1.10623
					193.5	-2.25561			193.5	3.68922			0.117483	0.00457977	2.72561	1.12287		0.0583784	0.0209041	1.58789	1.11198
					193	-2.3774			193	1.99202			0.118408	0.00447907	2.74706	1.11553		0.0588345	0.0205803	1.6003	1.11192
					192.5	0.642628			192.5	0.0471698			0.119333	0.00437171	2.76852	1.10587		0.0592905	0.0202343	1.6127	1.11024
					192	0.225962			192	2.11085			0.120258	0.00425532	2.78997	1.09318		0.0597466	0.0201488	1.62511	1.12263
					191.5	3.08333			191.5	-2.0791			0.121182	0.00414475	2.81143	1.08121		0.0602026	0.0199872	1.63751	1.13069
					191	3.51202			191	2.61883			0.122107	0.0040451	2.83288	1.07138		0.0606587	0.019855	1.64992	1.14029
					190.5	-2.26603			190.5	6.80606			0.123032	0.00395455	2.85434	1.06332		0.0611147	0.0194783	1.66232	1.13554
					190	0.850962			190	-0.00362845			0.123957	0.00386971	2.87579	1.05621		0.0615708	0.019277	1.67473	1.14064
													0.124881	0.00378323	2.89725	1.04807		0.0620268	0.019003	1.68713	1.14114
													0.125806	0.00369082	2.9187	1.03767		0.0624829	0.0187703	1.69953	1.14381
													0.126731	0.00358992	2.94016	1.0242		0.0629389	0.0186278	1.71194	1.15175
													0.127656	0.00348758	2.96161	1.00957		0.063395	0.018318	1.72434	1.14907
													0.12858	0.00339294	2.98306	0.996457		0.063851	0.0180385	1.73675	1.14788
													0.129505	0.00330671	3.00452	0.985152		0.064307	0.0179848	1.74915	1.16087
													0.13043	0.0032169	3.02597	0.97213		0.0647631	0.0175793	1.76156	1.15084
													0.131355	0.00312896	3.04742	0.95901		0.0652191	0.0175022	1.77396	1.16199
													0.132279	0.00305648	3.06888	0.950032		0.0656752	0.017257	1.78636	1.16179
													0.133204	0.00299025	3.09033	0.942486		0.0661312	0.0170613	1.79877	1.16462
													0.134129	0.00291791	3.11178	0.932498		0.0665872	0.0168062	1.81117	1.16308
													0.135053	0.0028303	3.13324	0.917015		0.0670433	0.0165348	1.82358	1.16003
													0.135978	0.00273726	3.15469	0.899056		0.0674993	0.0163728	1.83598	1.16434
													0.136903	0.00265884	3.17614	0.885215		0.0679553	0.0160892	1.84838	1.15969
													0.137827	0.00259343	3.19759	0.875142		0.0684114	0.0158773	1.86079	1.15983
													0.138752	0.00253529	3.21904	0.867039		0.0688674	0.0158839	1.87319	1.17583
													0.139677	0.00247895	3.2405	0.859109		0.0693234	0.0157031	1.8856	1.17789
													0.140601	0.00242571	3.26195	0.851825		0.0697795	0.0154655	1.898	1.17538
													0.141526	0.00238182	3.2834	0.84745		0.0702355	0.0153039	1.91041	1.17835
													0.142451	0.00233713	3.30485	0.84245		0.0706915	0.0150581	1.92281	1.17453
													0.143375	0.00227389	3.3263	0.830329		0.0711475	0.014863	1.93521	1.17432
													0.1443	0.00219557	3.34775	0.812104		0.0716036	0.0146964	1.94762	1.17609
													0.145224	0.00211416	3.3692	0.792045		0.0720596	0.0145092	1.96002	1.17594
													0.146149	0.0020433	3.39065	0.775276		0.0725156	0.0142851	1.97242	1.17248
													0.147073	0.00198689	3.41211	0.763442		0.0729716	0.0141963	1.98483	1.17989
													0.147998	0.00194098	3.43356	0.755208		0.0734277	0.0140535	1.99723	1.18267
													0.148923	0.00189747	3.45501	0.747532		0.0738837	0.0138233	2.00964	1.17779
													0.149847	0.00185264	3.47646	0.738961		0.0743397	0.0135619	2.02204	1.16983
													0.150772	0.00181224	3.49791	0.731795		0.0747957	0.0135719	2.03444	1.1851
													0.151696	0.00177018	3.51935	0.723604		0.0752518	0.0130471	2.04685	1.15321
													0.152621	0.00172103	3.5408	0.712114		0.0757078	0.0131727	2.05925	1.17846
													0.153545	0.00166669	3.56225	0.69801		0.0761638	0.0130195	2.07165	1.17883
													0.15447	0.00161684	3.5837	0.685312		0.0766198	0.0128646	2.08406	1.17879
													0.155394	0.00156981	3.60515	0.673367		0.0770758	0.0125584	2.09646	1.16447
													0.156319	0.00151702	3.6266	0.658488		0.0775318	0.0124101	2.10887	1.16438
													0.157244	0.00146827	3.64805	0.644889		0.0779878	0.0122787	2.12127	1.16564
													0.158168	0.00142852	3.6695	0.634829		0.0784438	0.0121599	2.13367	1.1679
													0.159092	0.00139382	3.69095	0.626671		0.0788999	0.0120249	2.14608	1.16841
													0.160017	0.00136129	3.71239	0.619178		0.0793559	0.0118197	2.15848	1.16178
													0.160941	0.00133073	3.73384	0.612292		0.0798119	0.0117842	2.17088	1.17164
													0.161866	0.00130155	3.75529	0.605766		0.0802679	0.0117163	2.18329	1.17824
													0.16279	0.00127536	3.77673	0.600376		0.0807239	0.0113018	2.19569	1.14951
													0.163715	0.00124227	3.79818	0.59146		0.0811799	0.0112799	2.20809	1.16028
													0.164639	0.00120634	3.81963	0.580857		0.0816359	0.0110578	2.2205	1.15025
													0.165564	0.00117304	3.84108	0.571184		0.0820919	0.0109304	2.2329	1.14973
													0.166488	0.001143	3.86252	0.562789		0.0825479	0.0107323	2.2453	1.14147
													0.167412	0.00111838	3.88397	0.556798		0.0830039	0.0106052	2.25771	1.14045
													0.168337	0.00109617	3.90541	0.551784		0.0834599	0.0104956	2.27011	1.1411
													0.169261	0.00107422	3.92686	0.54669		0.0839159	0.0105245	2.28251	1.15678
													0.170186	0.00104904	3.94831	0.539723		0.0843719	0.0103368	2.29492	1.14853
													0.17111	0.00101889	3.96975	0.529921		0.0848279	0.0101583	2.30732	1.14093
													0.172034	0.00100174	3.9912	0.526646		0.0852839	0.0101839	2.31972	1.15613
													0.172959	0.000991413	4.01264	0.526833		0.0857399	0.00993399	2.33213	1.13985
													0.173883	0.000969035	4.03409	0.52046		0.0861959	0.00976727	2.34453	1.13268
													0.174807	0.000932628	4.05553	0.506246		0.0866519	0.00963861	2.35693	1.12961
													0.175732	0.000894149	4.07698	0.490505		0.0871079	0.00945719	2.36933	1.12005
													0.176656	0.000858938	4.09842	0.476159		0.0875639	0.00947442	2.38174	1.13387
													0.17758	0.000831651	4.11987	0.46587		0.0880199	0.00939423	2.39414	1.13601
													0.178505	0.000810361	4.14131	0.458681		0.0884759	0.00906233	2.40654	1.10726
													0.179429	0.000797263	4.16275	0.455953		0.0889319	0.00909732	2.41895	1.12302
													0.180353	0.0007815	4.18419	0.451554		0.0893878	0.00887667	2.43135	1.10705
													0.181278	0.000760531	4.20564	0.443954		0.0898438	0.00885771	2.44375	1.11598
													0.182202	0.000740431	4.22708	0.43664		0.0902998	0.00877401	2.45615	1.11669
													0.183126	0.000729971	4.24852	0.434849		0.0907558	0.00853047	2.46856	1.09668
													0.18405	0.000722821	4.26997	0.434948		0.0912118	0.00857271	2.48096	1.11322
													0.184974	0.000716017	4.29141	0.435191		0.0916678	0.00838663	2.49336	1.09997
													0.185899	0.000708772	4.31285	0.435104		0.0921237	0.0083279	2.50577	1.10316
													0.186823	0.00069783	4.33429	0.432657		0.0925797	0.00823584	2.51817	1.10179
													0.187747	0.00066696	4.35574	0.417619		0.0930357	0.0081403	2.53057	1.09976
													0.188671	0.00062563	4.37718	0.395606		0.0934917	0.00792418	2.54297	1.08108
													0.189596	0.000599519	4.39862	0.382818		0.0939476	0.00784576	2.55538	1.08085
													0.19052	0.000591669	4.42006	0.381498		0.0944036	0.00780435	2.56778	1.08561
													0.191444	0.000587863	4.4415	0.38273		0.0948596	0.00765754	2.58018	1.0755
													0.192368	0.000583348	4.46294	0.383466		0.0953156	0.00767948	2.59258	1.08898
													0.193292	0.000574878	4.48438	0.381538		0.0957715	0.00749153	2.60499	1.07251
													0.194216	0.000563971	4.50582	0.377887		0.0962275	0.00745893	2.61739	1.07804
													0.19514	0.000563479	4.52726	0.381159		0.0966835	0.0073251	2.62979	1.06875
													0.196065	0.000570056	4.5487	0.389268		0.0971395	0.00721205	2.64219	1.06221
													0.196989	0.000568175	4.57014	0.39165		0.0975954	0.00704761	2.6546	1.04776
													0.197913	0.000554262	4.59158	0.385653		0.0980514	0.00704194	2.667	1.05672
													0.198837	0.000536751	4.61302	0.376964		0.0985073	0.00702063	2.6794	1.06334
													0.199761	0.000525119	4.63445	0.372231		0.0989633	0.00685964	2.6918	1.0486
													0.200685	0.000525037	4.65589	0.375624		0.0994193	0.00674951	2.7042	1.04129
													0.201609	0.000529836	4.67733	0.382556		0.0998752	0.00668677	2.71661	1.0411
													0.202533	0.000527586	4.69877	0.384431		0.100331	0.00667303	2.72901	1.04847
													0.203457	0.000512108	4.7202	0.376566		0.100787	0.00650669	2.74141	1.03164
													0.204381	0.000489022	4.74164	0.362864		0.101243	0.00650016	2.75381	1.03995
													0.205305	0.000471166	4.76308	0.352783		0.101699	0.00639203	2.76621	1.03189
													0.206229	0.000461051	4.78452	0.348323		0.102155	0.00632429	2.77862	1.03013
													0.207153	0.000457146	4.80595	0.348475		0.102611	0.00627803	2.79102	1.03174
													0.208077	0.000459977	4.82739	0.353768		0.103067	0.00618746	2.80342	1.02591
													0.209001	0.000468384	4.84883	0.36344		0.103523	0.00624574	2.81582	1.04476
													0.209925	0.000475894	4.87026	0.372539		0.103979	0.00598419	2.82822	1.00984
													0.210849	0.00046856	4.8917	0.370034		0.104435	0.00589995	2.84062	1.00438
													0.211773	0.000450694	4.91313	0.359051		0.104891	0.0058148	2.85303	0.998546
													0.212697	0.000434137	4.93457	0.348885		0.105347	0.005847	2.86543	1.01282
													0.213621	0.00042197	4.956	0.34206		0.105803	0.00580267	2.87783	1.01386
													0.214545	0.000411411	4.97744	0.336391		0.106259	0.00565254	2.89023	0.996163
													0.215469	0.000404512	4.99887	0.333605		0.106715	0.00555395	2.90263	0.987207
													0.216392	0.00040169	5.02031	0.334125		0.10717	0.00555583	2.91503	0.995997
													0.217316	0.000403124	5.04174	0.338187		0.107626	0.00550582	2.92744	0.995447
													0.21824	0.000410596	5.06317	0.34739		0.108082	0.00545175	2.93984	0.994042
													0.219164	0.000416249	5.08461	0.355161		0.108538	0.00530811	2.95224	0.976033
													0.220088	0.000412827	5.10604	0.355217		0.108994	0.00527779	2.96464	0.978628
													0.221012	0.000412276	5.12747	0.357727		0.10945	0.00525844	2.97704	0.983215
													0.221936	0.00042073	5.1489	0.368121		0.109906	0.00516791	2.98944	0.974355
													0.222859	0.000427183	5.17034	0.376885		0.110362	0.00509979	3.00184	0.969505
													0.223783	0.000426475	5.19177	0.379386		0.110818	0.00507821	3.01425	0.973397
													0.224707	0.000422615	5.2132	0.379063		0.111274	0.00491563	3.02665	0.950002
													0.225631	0.000415825	5.23463	0.376045		0.11173	0.00488448	3.03905	0.951733
													0.226554	0.000405684	5.25606	0.369885		0.112186	0.00483585	3.05145	0.949963
													0.227478	0.000404192	5.27749	0.371536		0.112642	0.00469797	3.06385	0.930395
													0.228402	0.000416429	5.29892	0.385899		0.113098	0.00469183	3.07625	0.936716
													0.229326	0.000427587	5.32035	0.39945		0.113553	0.00462588	3.08865	0.93101
													0.230249	0.000430531	5.34178	0.405447		0.114009	0.00445337	3.10105	0.903501
													0.231173	0.000426845	5.36321	0.405208		0.114465	0.00456422	3.11345	0.933411
													0.232097	0.000423028	5.38464	0.4048		0.114921	0.00448844	3.12585	0.92524
													0.23302	0.000418666	5.40607	0.403821		0.115377	0.00447369	3.13826	0.929533
													0.233944	0.000413845	5.4275	0.402342		0.115833	0.00437313	3.15066	0.915833
													0.234868	0.000406322	5.44893	0.398153		0.116289	0.00432227	3.16306	0.912321
													0.235791	0.000398229	5.47036	0.393298		0.116745	0.00429051	3.17546	0.912732
													0.236715	0.000399129	5.49179	0.397281		0.117201	0.00421275	3.18786	0.903203
													0.237639	0.000407751	5.51322	0.409037		0.117657	0.00414042	3.20026	0.894616
													0.238562	0.00041496	5.53464	0.419511		0.118112	0.00411031	3.21266	0.895006
													0.239486	0.00041079	5.55607	0.418517		0.118568	0.00400788	3.22506	0.879452
													0.240409	0.00039487	5.5775	0.405406		0.119024	0.003955	3.23746	0.874535
													0.241333	0.000379833	5.59892	0.39297		0.11948	0.00408254	3.24986	0.909666
													0.242256	0.000384853	5.62035	0.401216		0.119936	0.00384725	3.26226	0.863793
													0.24318	0.000403142	5.64178	0.423494		0.120392	0.00383974	3.27466	0.868673
													0.244104	0.000409111	5.6632	0.433035		0.120848	0.00382589	3.28706	0.872108
													0.245027	0.000392827	5.68463	0.41895		0.121304	0.00378818	3.29946	0.870039
													0.24595	0.000375178	5.70605	0.403149		0.12176	0.00371	3.31186	0.8585
													0.246874	0.000374882	5.72748	0.405862		0.122216	0.00375014	3.32426	0.8743
													0.247798	0.000384616	5.7489	0.419522		0.122672	0.00362156	3.33666	0.850634
													0.248721	0.000389731	5.77032	0.428275		0.123127	0.00366541	3.34907	0.867344
													0.249644	0.000391244	5.79175	0.433136		0.123583	0.00350109	3.36146	0.834606
													0.250568	0.000390078	5.81317	0.435046		0.124039	0.00360441	3.37386	0.865587
													0.251491	0.000386963	5.8346	0.434759		0.124495	0.00342473	3.38626	0.828494
													0.252415	0.000391888	5.85602	0.443531		0.124951	0.00338015	3.39866	0.82371
													0.253338	0.000400085	5.87744	0.456128		0.125407	0.00344557	3.41106	0.84579
													0.254261	0.000398141	5.89886	0.457226		0.125863	0.0033094	3.42347	0.818282
													0.255185	0.000388099	5.92029	0.448937		0.126319	0.00338974	3.43586	0.844228
													0.256108	0.00037514	5.94171	0.437092		0.126774	0.00327782	3.44826	0.822257
													0.257032	0.000361008	5.96313	0.423665		0.12723	0.00310873	3.46066	0.785459
													0.257955	0.000349781	5.98455	0.413444		0.127686	0.00322005	3.47306	0.819427
													0.258878	0.000351697	6.00597	0.41869		0.128142	0.00308153	3.48546	0.789785
													0.259801	0.000361901	6.02739	0.433916		0.128598	0.00312049	3.49786	0.805471
													0.260725	0.000370316	6.04881	0.447167		0.129054	0.00309375	3.51026	0.804241
													0.261648	0.000371261	6.07023	0.451489		0.12951	0.00300126	3.52266	0.785719
													0.262571	0.000368394	6.09165	0.45117		0.129966	0.00303742	3.53506	0.800793
													0.263495	0.00037315	6.11307	0.460214		0.130421	0.00291125	3.54746	0.772924
													0.264418	0.000379595	6.13449	0.471449		0.130877	0.00294553	3.55986	0.787501
													0.265341	0.000372446	6.15591	0.465806		0.131333	0.00293748	3.57226	0.790829
													0.266264	0.00036303	6.17733	0.457195		0.131789	0.00288649	3.58466	0.782505
													0.267187	0.000364125	6.19875	0.461759		0.132245	0.00279089	3.59706	0.761832
													0.26811	0.00036866	6.22016	0.470746		0.132701	0.00280919	3.60946	0.772123
													0.269034	0.000375438	6.24158	0.482708		0.133157	0.00277812	3.62186	0.768839
													0.269957	0.000377672	6.263	0.488919		0.133612	0.00274476	3.63425	0.764816
													0.27088	0.000370529	6.28442	0.482958		0.134068	0.00265914	3.64666	0.746023
													0.271803	0.000361376	6.30583	0.474244		0.134524	0.00259631	3.65905	0.733357
													0.272726	0.00035876	6.32725	0.474014		0.13498	0.00267549	3.67145	0.760853
													0.273649	0.000356047	6.34866	0.473619		0.135436	0.00265087	3.68385	0.758952
													0.274572	0.000348121	6.37008	0.466205		0.135892	0.0025235	3.69625	0.727358
													0.275496	0.000345096	6.3915	0.465267		0.136347	0.00247228	3.70865	0.717383
													0.276419	0.0003529	6.41291	0.478982		0.136803	0.00245829	3.72105	0.7181
													0.277342	0.000362954	6.43433	0.495924		0.137259	0.0024254	3.73345	0.713223
													0.278265	0.000359578	6.45574	0.494587		0.137715	0.00246454	3.74585	0.729554
													0.279188	0.000346552	6.47715	0.479837		0.138171	0.00240862	3.75825	0.717729
													0.280111	0.000339139	6.49857	0.472683		0.138627	0.00236624	3.77064	0.70976
													0.281034	0.000340171	6.51998	0.477251		0.139082	0.00242531	3.78304	0.73227
													0.281956	0.000341286	6.54139	0.481966		0.139538	0.00222858	3.79544	0.677289
													0.28288	0.000342456	6.5628	0.486789		0.139994	0.00228733	3.80784	0.699693
													0.283802	0.000348509	6.58422	0.498631		0.14045	0.0022615	3.82024	0.696304
													0.284725	0.000354462	6.60563	0.510452		0.140906	0.00231045	3.83264	0.716
													0.285648	0.000352088	6.62704	0.510326		0.141362	0.00225023	3.84503	0.701857
													0.286571	0.000347281	6.64845	0.506616		0.141817	0.00208035	3.85743	0.653063
													0.287494	0.000349166	6.66986	0.512652		0.142273	0.00211739	3.86983	0.66897
													0.288417	0.000353401	6.69127	0.522207		0.142729	0.00217145	3.88223	0.690452
													0.28934	0.000356331	6.71268	0.529911		0.143185	0.00211534	3.89463	0.676914
													0.290262	0.00035948	6.73409	0.538009		0.143641	0.00211562	3.90702	0.681321
													0.291185	0.000362987	6.7555	0.546718		0.144096	0.00201026	3.91942	0.651505
													0.292108	0.000361136	6.77691	0.547383		0.144552	0.00205033	3.93182	0.668702
													0.293031	0.000351138	6.79832	0.535597		0.145008	0.00193647	3.94422	0.635557
													0.293954	0.00034091	6.81973	0.523276		0.145464	0.00203646	3.95662	0.672582
													0.294876	0.000330892	6.84113	0.511093		0.14592	0.00200557	3.96901	0.666537
													0.295799	0.000323235	6.86254	0.502395		0.146375	0.00197335	3.98141	0.659933
													0.296722	0.000325907	6.88395	0.509714		0.146831	0.00189391	3.99381	0.637317
													0.297645	0.000331036	6.90536	0.520961		0.147287	0.00193767	4.00621	0.656097
													0.298567	0.00032812	6.92676	0.519578		0.147743	0.00188601	4.0186	0.642564
													0.29949	0.000321755	6.94817	0.512653		0.148199	0.00190395	4.031	0.652684
													0.300413	0.000317939	6.96957	0.509699		0.148654	0.0018558	4.0434	0.640098
													0.301335	0.000317887	6.99098	0.512751		0.14911	0.00185088	4.0558	0.642321
													0.302258	0.000319944	7.01239	0.519234		0.149566	0.00183529	4.0682	0.640811
													0.303181	0.000320996	7.03379	0.524126		0.150022	0.00178033	4.08059	0.625416
													0.304103	0.000321807	7.05519	0.528653		0.150478	0.00175652	4.09299	0.620807
													0.305026	0.000322255	7.0766	0.532606		0.150933	0.00177922	4.10539	0.632645
													0.305948	0.000318031	7.098	0.528809		0.151389	0.00174102	4.11778	0.622806
													0.306871	0.000311591	7.1194	0.52123		0.151845	0.00169061	4.13018	0.60842
													0.307793	0.000307519	7.14081	0.517516		0.152301	0.00170706	4.14258	0.618034
													0.308716	0.0003041	7.16221	0.514835		0.152756	0.00173263	4.15498	0.631051
													0.309638	0.00029881	7.18361	0.508907		0.153212	0.00174203	4.16737	0.638266
													0.310561	0.000297258	7.20502	0.509285		0.153668	0.00169412	4.17977	0.624411
													0.311483	0.000298652	7.22641	0.514717		0.154124	0.00160736	4.19217	0.595953
													0.312406	0.000301041	7.24782	0.521912		0.15458	0.00163338	4.20456	0.609187
													0.313328	0.000309809	7.26922	0.54029		0.155035	0.00150041	4.21696	0.562899
													0.314251	0.000320241	7.29062	0.561776		0.155491	0.00159313	4.22936	0.601204
													0.315173	0.000322632	7.31202	0.569298		0.155947	0.00157234	4.24175	0.596841
													0.316096	0.000315281	7.33342	0.559588		0.156403	0.0015645	4.25415	0.597342
													0.317018	0.000305595	7.35482	0.545566		0.156858	0.00152934	4.26655	0.587326
													0.31794	0.000298268	7.37621	0.535588		0.157314	0.00146856	4.27894	0.567266
													0.318863	0.000297414	7.39761	0.537158		0.15777	0.00154313	4.29134	0.599529
													0.319785	0.000303192	7.41901	0.550766		0.158226	0.00153607	4.30374	0.600239
													0.320707	0.000306546	7.44041	0.560076		0.158681	0.0014355	4.31613	0.564176
													0.32163	0.000305101	7.46181	0.560646		0.159137	0.00147464	4.32853	0.582892
													0.322552	0.000299612	7.4832	0.553722		0.159593	0.00139799	4.34093	0.555764
													0.323474	0.000292387	7.5046	0.543464		0.160049	0.00137317	4.35332	0.549019
													0.324396	0.000288722	7.52599	0.539716		0.160504	0.00141683	4.36572	0.569706
													0.325319	0.000292608	7.54739	0.550095		0.16096	0.00142246	4.37811	0.575223
													0.326241	0.000298414	7.56879	0.564195		0.161416	0.00129598	4.39051	0.527048
													0.327163	0.000299629	7.59018	0.569699		0.161872	0.00141517	4.4029	0.578774
													0.328085	0.00030298	7.61157	0.579322		0.162327	0.00130171	4.4153	0.535373
													0.329007	0.000310469	7.63297	0.596984		0.162783	0.00131605	4.4277	0.544315
													0.329929	0.000315183	7.65436	0.60945		0.163239	0.00128726	4.44009	0.535392
													0.330852	0.000313416	7.67576	0.609426		0.163694	0.00123136	4.45249	0.515006
													0.331774	0.000306127	7.69715	0.598575		0.16415	0.00131371	4.46489	0.552512
													0.332696	0.000305237	7.71854	0.600157		0.164606	0.00121377	4.47728	0.513318
													0.333618	0.000306754	7.73993	0.606488		0.165062	0.00129638	4.48968	0.551295
													0.33454	0.000304532	7.76133	0.605427		0.165517	0.00123917	4.50207	0.52988
													0.335462	0.000299957	7.78272	0.599624		0.165973	0.00125749	4.51447	0.540679
													0.336384	0.00029767	7.80411	0.598328		0.166429	0.00118967	4.52686	0.514331
													0.337306	0.000299658	7.8255	0.60563		0.166884	0.00112194	4.53926	0.487709
													0.338228	0.000299253	7.84689	0.608122		0.16734	0.00113963	4.55165	0.498108
													0.33915	0.000297157	7.86828	0.607159		0.167796	0.00115124	4.56405	0.505927
													0.340072	0.000298247	7.88967	0.612704		0.168252	0.0011382	4.57644	0.502917
													0.340994	0.000300379	7.91106	0.620434		0.168707	0.00112391	4.58884	0.499297
													0.341916	0.000293941	7.93244	0.610424		0.169163	0.00118316	4.60123	0.528462
													0.342838	0.000280792	7.95383	0.586266		0.169619	0.0010536	4.61363	0.473132
													0.343759	0.000279586	7.97522	0.586892		0.170074	0.00117552	4.62602	0.530722
													0.344681	0.000294204	7.99661	0.620894		0.17053	0.00115303	4.63842	0.523362
													0.345603	0.000307489	8.01799	0.652407		0.170986	0.00112611	4.65081	0.513878
													0.346525	0.000308645	8.03938	0.658357		0.171441	0.00116979	4.66321	0.53666
													0.347447	0.000305164	8.06077	0.6544		0.171897	0.000968926	4.6756	0.446877
													0.348369	0.000305905	8.08215	0.659474		0.172353	0.0010585	4.688	0.490781
													0.34929	0.00030966	8.10354	0.671107		0.172809	0.00105877	4.70039	0.493505
													0.350212	0.000313927	8.12492	0.68395		0.173264	0.00102567	4.71279	0.480601
													0.351134	0.000313351	8.14631	0.686294		0.17372	0.000984979	4.72518	0.463965
													0.352056	0.000305265	8.16769	0.672098		0.174176	0.0011416	4.73758	0.540565
													0.352977	0.000297004	8.18907	0.657339		0.174631	0.000933629	4.74997	0.444404
													0.353899	0.000293319	8.21046	0.652578		0.175087	0.00100075	4.76236	0.478842
													0.354821	0.000295293	8.23184	0.660396		0.175543	0.000887824	4.77476	0.427023
													0.355742	0.00029988	8.25322	0.674143		0.175998	0.000979943	4.78715	0.473781
													0.356664	0.000300048	8.2746	0.67802		0.176454	0.000974946	4.79955	0.473809
													0.357586	0.000297114	8.29598	0.674864		0.17691	0.00101573	4.81194	0.496181
													0.358507	0.000298595	8.31736	0.681728		0.177365	0.00107122	4.82434	0.525988
													0.359429	0.000308755	8.33875	0.708554		0.177821	0.000916415	4.83673	0.45229
													0.36035	0.000318623	8.36013	0.734954		0.178277	0.000922653	4.84912	0.457706
													0.361272	0.000321084	8.38151	0.744424		0.178732	0.000956046	4.86152	0.476699
													0.362193	0.000316952	8.40288	0.738597		0.179188	0.000944282	4.87391	0.473237
													0.363115	0.000312425	8.42426	0.731757		0.179644	0.000840698	4.88631	0.42347
													0.364036	0.000312001	8.44564	0.734478		0.180099	0.000854466	4.8987	0.432591
													0.364958	0.000312715	8.46702	0.73989		0.180555	0.000934144	4.91109	0.475326
													0.365879	0.000313392	8.4884	0.745241		0.18101	0.000846511	4.92349	0.432912
													0.366801	0.000313095	8.50977	0.748289		0.181466	0.000838365	4.93588	0.430907
													0.367722	0.000311411	8.53115	0.748008		0.181922	0.000903954	4.94827	0.466955
													0.368643	0.000309354	8.55253	0.746796		0.182377	0.000869484	4.96067	0.451402
													0.369565	0.000307239	8.5739	0.745402		0.182833	0.000795604	4.97306	0.415112
													0.370486	0.000308403	8.59528	0.751962		0.183289	0.000873807	4.98545	0.458191
													0.371407	0.000308809	8.61665	0.756701		0.183744	0.00087371	4.99784	0.46042
													0.372329	0.000304565	8.63803	0.750009		0.1842	0.000889428	5.01024	0.471031
													0.37325	0.000300857	8.6594	0.744549		0.184656	0.000817128	5.02263	0.434885
													0.374171	0.000300428	8.68077	0.747162		0.185111	0.000844616	5.03502	0.451735
													0.375092	0.000305848	8.70215	0.764391		0.185567	0.000745591	5.04742	0.400738
													0.376014	0.000315622	8.72352	0.792699		0.186022	0.000810245	5.05981	0.437629
													0.376935	0.000322449	8.74489	0.813818		0.186478	0.000836343	5.0722	0.453941
													0.377856	0.000324536	8.76626	0.823094		0.186934	0.00079602	5.0846	0.434169
													0.378777	0.000320341	8.78763	0.81642		0.187389	0.000777028	5.09699	0.425878
													0.379698	0.000318036	8.80901	0.814493		0.187845	0.000794677	5.10938	0.437672
													0.38062	0.000317266	8.83037	0.816468		0.188301	0.000654162	5.12177	0.362033
													0.381541	0.00031765	8.85174	0.821417		0.188756	0.000772522	5.13417	0.429608
													0.382462	0.000318501	8.87311	0.8276		0.189212	0.000760866	5.14656	0.425171
													0.383383	0.00032254	8.89448	0.842136		0.189667	0.000782588	5.15895	0.439418
													0.384304	0.000333304	8.91585	0.874427		0.190123	0.000786291	5.17134	0.44362
													0.385225	0.000340916	8.93722	0.898689		0.190579	0.000720579	5.18374	0.408497
													0.386146	0.00033394	8.95859	0.884514		0.191034	0.000808003	5.19613	0.46025
													0.387067	0.000322464	8.97995	0.858197		0.19149	0.000716805	5.20852	0.410253
													0.387988	0.000322624	9.00132	0.862714		0.191945	0.000814521	5.22091	0.4684
													0.388909	0.000330681	9.02269	0.888461		0.192401	0.000756699	5.2333	0.437216
													0.38983	0.000334945	9.04405	0.904184		0.192856	0.000752426	5.24569	0.436809
													0.390751	0.00033454	9.06542	0.907363		0.193312	0.000704251	5.25809	0.410776
													0.391672	0.000332324	9.08678	0.905606		0.193768	0.000786975	5.27048	0.461193
													0.392593	0.000332291	9.10815	0.909779		0.194223	0.000693714	5.28287	0.408453
													0.393513	0.00033089	9.12951	0.910198		0.194679	0.0006423	5.29526	0.379957
													0.394434	0.000324464	9.15087	0.896704		0.195134	0.00072881	5.30765	0.433153
													0.395355	0.000315906	9.17224	0.877133		0.19559	0.000696415	5.32005	0.415834
													0.396276	0.000308422	9.1936	0.860347		0.196045	0.000658132	5.33243	0.394808
													0.397197	0.000304464	9.21496	0.853258		0.196501	0.000654143	5.34483	0.394241
													0.398117	0.000302335	9.23632	0.851224		0.196957	0.000610198	5.35722	0.369463
													0.399038	0.000307251	9.25768	0.869071		0.197412	0.000649259	5.36961	0.394934
													0.399959	0.000319774	9.27904	0.908672		0.197868	0.00067478	5.382	0.412355
													0.400879	0.000329132	9.3004	0.939574		0.198323	0.000618929	5.39439	0.379968
													0.4018	0.000333001	9.32176	0.95499		0.198779	0.000635166	5.40678	0.39173
													0.402721	0.000332204	9.34312	0.957076		0.199234	0.000578931	5.41917	0.358686
													0.403641	0.000326936	9.36448	0.94621		0.19969	0.000641225	5.43157	0.3991
													0.404562	0.000328145	9.38584	0.954046		0.200145	0.000678513	5.44395	0.424237
													0.405483	0.000332821	9.4072	0.97205		0.200601	0.000526288	5.45635	0.330559
													0.406403	0.000328225	9.42855	0.962984		0.201056	0.000646671	5.46874	0.408018
													0.407324	0.000323275	9.44991	0.952763		0.201512	0.000615919	5.48113	0.390378
													0.408244	0.000323207	9.47127	0.956873		0.201968	0.000635697	5.49352	0.404737
													0.409165	0.000322813	9.49262	0.960021		0.202423	0.000593837	5.50591	0.379793
													0.410085	0.000316851	9.51398	0.946535		0.202879	0.000603471	5.5183	0.387693
													0.411006	0.000312311	9.53533	0.937165		0.203334	0.000569173	5.53069	0.367303
													0.411926	0.000312808	9.55669	0.942866		0.20379	0.000601325	5.54308	0.389792
													0.412847	0.000312743	9.57804	0.946887		0.204245	0.00059177	5.55547	0.385315
													0.413767	0.000314452	9.59939	0.956311		0.204701	0.000646379	5.56786	0.422752
													0.414687	0.00032066	9.62075	0.979534		0.205156	0.000588186	5.58025	0.386406
													0.415608	0.000322594	9.6421	0.989821		0.205612	0.000600269	5.59264	0.396097
													0.416528	0.000323705	9.66345	0.997633		0.206067	0.000605474	5.60503	0.401303
													0.417448	0.000324225	9.6848	1.00366		0.206523	0.000585437	5.61742	0.38974
													0.418368	0.000317029	9.70615	0.985713		0.206978	0.000611684	5.62981	0.409012
													0.419289	0.000307352	9.7275	0.959834		0.207434	0.000570323	5.6422	0.383036
													0.420209	0.000301431	9.74885	0.945479		0.207889	0.000546165	5.65459	0.368424
													0.421129	0.000301868	9.7702	0.951002		0.208345	0.000583872	5.66698	0.395587
													0.42205	0.000308257	9.79155	0.975378		0.2088	0.000509151	5.67937	0.346472
													0.42297	0.000314545	9.81289	0.999619		0.209256	0.000600908	5.69176	0.410697
													0.42389	0.000316302	9.83424	1.00958		0.209711	0.000530298	5.70414	0.364018
													0.42481	0.000318575	9.85559	1.02126		0.210167	0.000513354	5.71653	0.353919
													0.42573	0.000324083	9.87694	1.04342		0.210622	0.000583554	5.72892	0.404063
													0.42665	0.00032868	9.89828	1.0628		0.211078	0.000540502	5.74131	0.375873
													0.42757	0.000332062	9.91963	1.07837		0.211533	0.000521716	5.7537	0.364377
													0.42849	0.000336906	9.94097	1.09881		0.211989	0.000519995	5.76609	0.36474
													0.42941	0.000338615	9.96232	1.10914		0.212444	0.000559401	5.77848	0.394069
													0.43033	0.000334598	9.98366	1.10068		0.2129	0.000505902	5.79087	0.357911
													0.43125	0.000334103	10.005	1.10375		0.213355	0.000486662	5.80326	0.345774
													0.43217	0.000335807	10.0263	1.11412		0.21381	0.000531194	5.81565	0.379027
													0.43309	0.000334998	10.0477	1.11617		0.214266	0.000576489	5.82804	0.413102
													0.43401	0.000333448	10.069	1.11573		0.214721	0.000552386	5.84042	0.397514
													0.43493	0.000334154	10.0904	1.12284		0.215177	0.000468236	5.85281	0.338388
													0.43585	0.000334085	10.1117	1.12736		0.215632	0.000462199	5.8652	0.335441
													0.43677	0.000329663	10.1331	1.11714		0.216088	0.000518558	5.87759	0.377935
													0.43769	0.000322019	10.1544	1.09584		0.216543	0.000457333	5.88998	0.33472
													0.438609	0.000316504	10.1757	1.0816		0.216999	0.000550931	5.90236	0.404922
													0.439529	0.000316378	10.1971	1.08571		0.217454	0.000472874	5.91475	0.349012
													0.440449	0.000318888	10.2184	1.09891		0.21791	0.000533206	5.92714	0.395191
													0.441368	0.000319396	10.2397	1.10526		0.218365	0.000464243	5.93953	0.345518
													0.442288	0.000323001	10.2611	1.1224		0.21882	0.000382161	5.95191	0.285615
													0.443208	0.000330604	10.2824	1.1536		0.219276	0.000465882	5.9643	0.349637
													0.444128	0.000325562	10.3038	1.14073		0.219731	0.000358963	5.97669	0.270516
													0.445047	0.000307635	10.3251	1.08238		0.220187	0.000393113	5.98908	0.297481
													0.445967	0.000298065	10.3464	1.05305		0.220642	0.00049061	6.00147	0.372797
													0.446887	0.000306044	10.3678	1.0857		0.221098	0.000531691	6.01385	0.405683
													0.447806	0.000320857	10.3891	1.14294		0.221553	0.000487478	6.02624	0.373482
													0.448726	0.000327995	10.4104	1.17317		0.222008	0.000496975	6.03863	0.382325
													0.449645	0.000326416	10.4318	1.17232		0.222464	0.000497193	6.05102	0.384064
													0.450565	0.000324432	10.4531	1.16996		0.222919	0.000466028	6.0634	0.361465
													0.451484	0.000324576	10.4744	1.17526		0.223375	0.000400523	6.07579	0.311928
													0.452404	0.000324714	10.4958	1.18056		0.22383	0.000530135	6.08818	0.414555
													0.453323	0.000320683	10.5171	1.17064		0.224285	0.000443326	6.10056	0.348084
													0.454242	0.000313005	10.5384	1.14725		0.224741	0.000429492	6.11295	0.338593
													0.455162	0.000308586	10.5598	1.13564		0.225196	0.000465303	6.12534	0.368313
													0.456081	0.000309816	10.5811	1.14478		0.225652	0.0004509	6.13772	0.358358
													0.457	0.000310774	10.6024	1.15295		0.226107	0.000394547	6.15011	0.314837
													0.45792	0.000312392	10.6237	1.16362		0.226562	0.000382387	6.1625	0.306364
													0.458839	0.000316796	10.6451	1.18477		0.227018	0.000342084	6.17488	0.275177
													0.459758	0.000320474	10.6664	1.20333		0.227473	0.000464909	6.18727	0.375481
													0.460678	0.000319259	10.6877	1.20357		0.227929	0.000374404	6.19966	0.303597
													0.461597	0.000315439	10.709	1.19392		0.228384	0.000353532	6.21204	0.287819
													0.462516	0.000309063	10.7304	1.17445		0.228839	0.000313284	6.22443	0.25607
													0.463435	0.000301014	10.7517	1.14841		0.229295	0.000409995	6.23682	0.336454
													0.464354	0.000295565	10.773	1.1321		0.22975	0.000388112	6.2492	0.319763
													0.465273	0.000296631	10.7943	1.14069		0.230205	0.000389331	6.26159	0.32204
													0.466193	0.000304897	10.8157	1.17711		0.230661	0.000485795	6.27397	0.403422
													0.467112	0.000317819	10.837	1.23184		0.231116	0.000450246	6.28636	0.375379
													0.468031	0.000325717	10.8583	1.26743		0.231572	0.0004125	6.29874	0.345266
													0.46895	0.00032201	10.8796	1.25793		0.232027	0.000433548	6.31113	0.364312
													0.469869	0.000315514	10.901	1.23739		0.232482	0.000354704	6.32352	0.29923
													0.470788	0.000314094	10.9223	1.23664		0.232937	0.000369784	6.3359	0.313175
													0.471707	0.000317674	10.9436	1.25562		0.233393	0.000461434	6.34829	0.392324
													0.472626	0.000323991	10.9649	1.28558		0.233848	0.000367094	6.36067	0.313332
													0.473544	0.000325417	10.9862	1.29627		0.234303	0.000359642	6.37306	0.308168
													0.474463	0.000319888	11.0076	1.27919		0.234759	0.000369984	6.38544	0.318263
													0.475382	0.00031699	11.0289	1.27252		0.235214	0.000385671	6.39783	0.333045
													0.476301	0.000319993	11.0502	1.28955		0.23567	0.000367561	6.41021	0.318637
													0.47722	0.000321661	11.0715	1.30127		0.236125	0.000403352	6.4226	0.351016
													0.478139	0.00031811	11.0928	1.29187		0.23658	0.00044312	6.43498	0.387113
													0.479057	0.000316371	11.1141	1.28975		0.237036	0.000387337	6.44737	0.339684
													0.479976	0.00031983	11.1354	1.30886		0.237491	0.000255465	6.45975	0.224897
													0.480895	0.000318556	11.1568	1.30864		0.237946	0.00034999	6.47213	0.309295
													0.481814	0.000310364	11.1781	1.27986		0.238401	0.000310292	6.48452	0.275263
													0.482732	0.000305695	11.1994	1.26542		0.238857	0.000387112	6.4969	0.344724
													0.483651	0.000310016	11.2207	1.28819		0.239312	0.000383664	6.50929	0.342957
													0.484569	0.000316992	11.242	1.32219		0.239767	0.000416046	6.52167	0.37332
													0.485488	0.00032063	11.2633	1.34244		0.240223	0.00035593	6.53405	0.320591
													0.486407	0.000319769	11.2846	1.34391		0.240678	0.000336153	6.54644	0.303927
													0.487325	0.000315755	11.3059	1.33205		0.241133	0.000360345	6.55882	0.327033
													0.488244	0.000312786	11.3273	1.32451		0.241589	0.000342304	6.57121	0.311834
													0.489162	0.000311658	11.3486	1.3247		0.242044	0.00044037	6.58359	0.402685
													0.490081	0.000307189	11.3699	1.31061		0.242499	0.000379148	6.59598	0.348007
													0.490999	0.000302155	11.3912	1.29397		0.242954	0.000357343	6.60836	0.329226
													0.491918	0.000300617	11.4125	1.29221		0.24341	0.00040944	6.62074	0.378639
													0.492836	0.000307199	11.4338	1.32543		0.243865	0.000313023	6.63313	0.290559
													0.493754	0.000313121	11.4551	1.35602		0.24432	0.000270237	6.64551	0.251781
													0.494673	0.000313468	11.4764	1.36258		0.244776	0.000353693	6.65789	0.330767
													0.495591	0.000317353	11.4977	1.38459		0.245231	0.000345738	6.67028	0.324531
													0.496509	0.000325429	11.519	1.4251		0.245686	0.000317978	6.68266	0.299583
													0.497427	0.000331257	11.5403	1.45599		0.246141	0.000398497	6.69504	0.376837
													0.498346	0.000331903	11.5616	1.46422		0.246596	0.000259371	6.70742	0.246181
													0.499264	0.000327666	11.5829	1.45086		0.247052	0.000340745	6.71981	0.324612
													0.500182	0.000319578	11.6042	1.42026		0.247507	0.000313117	6.73219	0.299393
													0.5011	0.000311797	11.6255	1.39077		0.247962	0.000302437	6.74457	0.290246
													0.502018	0.000305554	11.6468	1.36792		0.248418	0.000276673	6.75696	0.266496
													0.502936	0.000301467	11.6681	1.35456		0.248873	0.000339623	6.76934	0.32833
													0.503854	0.000298127	11.6894	1.34445		0.249328	0.000305735	6.78172	0.296652
													0.504772	0.000299537	11.7107	1.35574		0.249783	0.000323751	6.7941	0.31528
													0.505691	0.000307471	11.732	1.39671		0.250238	0.000374636	6.80648	0.366165
													0.506609	0.000317994	11.7533	1.44976		0.250694	0.00029611	6.81887	0.290469
													0.507526	0.000325064	11.7746	1.48737		0.251149	0.000353828	6.83125	0.348349
													0.508444	0.000323474	11.7959	1.48546		0.251604	0.000256596	6.84363	0.253539
													0.509362	0.000315092	11.8172	1.45219		0.252059	0.000360491	6.85601	0.357486
													0.51028	0.000307034	11.8385	1.42016		0.252514	0.000332736	6.86839	0.331155
													0.511198	0.000303759	11.8598	1.41007		0.25297	0.000202215	6.88078	0.201981
													0.512116	0.000305315	11.8811	1.42239		0.253425	0.000391526	6.89316	0.392481
													0.513034	0.000309249	11.9024	1.44588		0.25388	0.000312503	6.90554	0.314392
													0.513952	0.000311053	11.9237	1.45953		0.254335	0.000261992	6.91792	0.264522
													0.514869	0.000308023	11.945	1.45048		0.254791	0.000272449	6.9303	0.276065
													0.515787	0.000303939	11.9663	1.43635		0.255246	0.000314387	6.94269	0.319699
													0.516705	0.000304829	11.9876	1.44569		0.255701	0.000294239	6.95507	0.300279
													0.517622	0.000315618	12.0088	1.50218		0.256156	0.0003062	6.96745	0.313599
													0.51854	0.000327712	12.0301	1.56527		0.256611	0.00037821	6.97983	0.388726
													0.519458	0.000331479	12.0514	1.58888		0.257066	0.000273409	6.99221	0.282009
													0.520375	0.000328353	12.0727	1.57946		0.257522	0.000218041	7.00459	0.225697
													0.521293	0.000326219	12.094	1.57473		0.257977	0.000329711	7.01697	0.342495
													0.522211	0.000328555	12.1153	1.5916		0.258432	0.000341554	7.02935	0.35605
													0.523128	0.000328384	12.1366	1.59636		0.258887	0.00026854	7.04173	0.280924
													0.524046	0.00032702	12.1579	1.59531		0.259342	0.00020997	7.05411	0.220426
													0.524963	0.00032623	12.1791	1.59704		0.259798	0.000307287	7.06649	0.323723
													0.52588	0.00032351	12.2004	1.58926		0.260253	0.0002901	7.07887	0.306689
													0.526798	0.000321137	12.2217	1.58311		0.260708	0.000315144	7.09125	0.334331
													0.527715	0.000316285	12.243	1.56463		0.261163	0.000298084	7.10363	0.317338
													0.528633	0.000309712	12.2643	1.53744		0.261618	0.000292824	7.11602	0.312825
													0.52955	0.000312449	12.2856	1.55642		0.262073	0.000268688	7.12839	0.28804
													0.530467	0.00032404	12.3068	1.61975		0.262528	0.000270837	7.14078	0.291354
													0.531385	0.000331792	12.3281	1.66424		0.262984	0.000215298	7.15315	0.232411
													0.532302	0.000330021	12.3494	1.66108		0.263439	0.000227077	7.16553	0.245975
													0.533219	0.000326621	12.3707	1.64964		0.263894	0.0002599	7.17791	0.282504
													0.534136	0.000324378	12.392	1.64395		0.264349	0.000237092	7.19029	0.258602
													0.535053	0.000323032	12.4132	1.64276		0.264804	0.000223339	7.20267	0.244441
													0.535971	0.000321009	12.4345	1.63807		0.265259	0.000238037	7.21505	0.261424
													0.536888	0.000318341	12.4558	1.63002		0.265714	0.000319577	7.22743	0.35218
													0.537805	0.000318193	12.4771	1.63483		0.26617	0.000275071	7.23981	0.304173
													0.538722	0.000321108	12.4983	1.65544		0.266625	0.000235271	7.25219	0.261053
													0.539639	0.000327438	12.5196	1.69383		0.26708	0.000309061	7.26457	0.344101
													0.540556	0.000330266	12.5409	1.71427		0.267535	0.000256174	7.27695	0.28619
													0.541473	0.000329639	12.5622	1.71682		0.26799	0.000275825	7.28933	0.309193
													0.54239	0.000329229	12.5834	1.7205		0.268445	0.000257143	7.3017	0.289231
													0.543307	0.000329616	12.6047	1.72835		0.2689	0.000293638	7.31408	0.331401
													0.544224	0.000333226	12.626	1.75318		0.269355	0.00026585	7.32646	0.301056
													0.545141	0.000339376	12.6473	1.79156		0.26981	0.000265797	7.33884	0.302014
													0.546057	0.00033968	12.6685	1.7992		0.270265	0.00019355	7.35122	0.220665
													0.546974	0.000330662	12.6898	1.75732		0.27072	0.000290443	7.3636	0.332248
													0.547891	0.000319719	12.7111	1.70486		0.271176	0.000170967	7.37597	0.196233
													0.548808	0.000316468	12.7323	1.69318		0.271631	0.000253166	7.38835	0.291556
													0.549724	0.000319916	12.7536	1.71735		0.272086	0.000206598	7.40073	0.238725
													0.550641	0.000326304	12.7749	1.75749		0.272541	0.000203461	7.41311	0.235887
													0.551558	0.000325546	12.7961	1.75925		0.272996	0.000233645	7.42549	0.271787
													0.552474	0.000317556	12.8174	1.72178		0.273451	0.000224952	7.43786	0.262548
													0.553391	0.000310495	12.8387	1.68909		0.273906	0.00024096	7.45024	0.282168
													0.554308	0.000313531	12.8599	1.71126		0.274361	0.000176192	7.46262	0.20701
													0.555224	0.000321886	12.8812	1.76267		0.274816	0.000192528	7.475	0.226954
													0.556141	0.000325344	12.9025	1.7875		0.275271	0.000216794	7.48737	0.256406
													0.557057	0.000330046	12.9237	1.81931		0.275726	0.000250415	7.49975	0.29715
													0.557974	0.000337346	12.945	1.86568		0.276181	0.000273284	7.51213	0.325358
													0.55889	0.000342066	12.9663	1.898		0.276636	0.000194684	7.5245	0.232545
													0.559806	0.000342436	12.9875	1.90629		0.277091	0.000241567	7.53688	0.289496
													0.560723	0.000334031	13.0088	1.86559		0.277546	0.000225791	7.54926	0.271479
													0.561639	0.000320781	13.03	1.79745		0.278001	0.000214975	7.56164	0.259323
													0.562556	0.000311485	13.0513	1.75106		0.278456	0.000196461	7.57401	0.237766
													0.563472	0.000308885	13.0725	1.74211		0.278911	0.000204421	7.58639	0.248209
													0.564388	0.000312067	13.0938	1.76578		0.279366	0.000178535	7.59877	0.217486
													0.565304	0.000316612	13.1151	1.79732		0.279821	0.000222786	7.61114	0.272276
													0.566221	0.000322056	13.1363	1.83416		0.280276	0.000298043	7.62352	0.365436
													0.567137	0.00032751	13.1576	1.87126		0.280731	0.000254636	7.63589	0.313228
													0.568053	0.000330242	13.1788	1.89297		0.281186	0.000274542	7.64827	0.338811
													0.568969	0.000330307	13.2001	1.89945		0.281641	0.000174607	7.66065	0.216179
													0.569885	0.000330532	13.2213	1.90687		0.282096	0.00017733	7.67302	0.220261
													0.570801	0.000332009	13.2426	1.92156		0.282551	0.000209876	7.6854	0.261527
													0.571717	0.000333854	13.2638	1.93844		0.283006	0.000184934	7.69777	0.23119
													0.572633	0.000334234	13.2851	1.94687		0.283461	0.000188504	7.71015	0.236411
													0.573549	0.000332725	13.3063	1.94429		0.283916	0.000166546	7.72253	0.209544
													0.574465	0.00032671	13.3276	1.91524		0.284371	0.000236286	7.7349	0.298242
													0.575381	0.00031884	13.3488	1.87507		0.284826	0.00017961	7.74728	0.227431
													0.576297	0.000317674	13.3701	1.87416		0.285281	0.000131622	7.75965	0.167199
													0.577213	0.0003204	13.3913	1.89626		0.285736	0.000159908	7.77203	0.203779
													0.578129	0.000323622	13.4126	1.92141		0.286191	0.000208453	7.7844	0.26649
													0.579044	0.000331755	13.4338	1.97594		0.286646	0.000238347	7.79678	0.305676
													0.57996	0.000343006	13.4551	2.04942		0.287101	0.000114123	7.80915	0.146826
													0.580876	0.000352979	13.4763	2.11568		0.287556	0.00011599	7.82153	0.149701
													0.581792	0.000360428	13.4976	2.16714		0.288011	0.000240389	7.8339	0.311238
													0.582707	0.00036349	13.5188	2.19244		0.288466	0.000240229	7.84628	0.312014
													0.583623	0.00035724	13.5401	2.16151		0.288921	0.000181631	7.85865	0.23665
													0.584539	0.000344502	13.5613	2.09099		0.289376	0.000168345	7.87102	0.220031
													0.585454	0.000332392	13.5825	2.02381		0.289831	0.000251871	7.8834	0.330238
													0.58637	0.000323723	13.6038	1.9772		0.290286	0.000164544	7.89577	0.216418
													0.587285	0.000321922	13.625	1.97234		0.290741	0.000148891	7.90815	0.196444
													0.588201	0.000324611	13.6463	1.99502		0.291196	0.000125024	7.92052	0.165471
													0.589116	0.000322882	13.6675	1.99058		0.29165	0.00023516	7.93289	0.312211
													0.590032	0.000319037	13.6887	1.97299		0.292105	0.000207586	7.94527	0.276463
													0.590947	0.000316138	13.71	1.96113		0.29256	0.000159854	7.95764	0.213557
													0.591862	0.000317911	13.7312	1.97825		0.293015	0.000171555	7.97001	0.229902
													0.592778	0.000328792	13.7524	2.05229		0.29347	0.000909356	7.98239
													0.593693	0.000339489	13.7737	2.12561		0.293925	0.000167432	7.99476	0.225772
													0.594608	0.000347185	13.7949	2.1805		0.29438	0.000186635	8.00713	0.252446
													0.595524	0.000342188	13.8162	2.15574		0.294835	0.000204731	8.01951	0.27778
													0.596439	0.000330761	13.8374	2.09016		0.29529	0.00016887	8.03188	0.229831
													0.597354	0.000325267	13.8586	2.06176		0.295745	0.000132293	8.04425	0.180605
													0.598269	0.000320438	13.8798	2.03737		0.2962	0.000147363	8.05663	0.201798
													0.599185	0.0003126	13.9011	1.99362		0.296654	0.000224421	8.069	0.308265
													0.6001	0.000308701	13.9223	1.97478		0.297109	0.000231477	8.08137	0.318933
													0.601015	0.000309337	13.9435	1.98489		0.297564	9.51577e-05	8.09374	0.131512
													0.60193	0.000307127	13.9648	1.97671		0.298019	0.000162899	8.10612	0.225822
													0.602845	0.00030438	13.986	1.96499		0.298474	0.000213221	8.11849	0.296484
													0.60376	0.000307578	14.0072	1.99167		0.298929	0.000146531	8.13086	0.204373
													0.604675	0.00030974	14.0285	2.01175		0.299384	0.000233553	8.14323	0.326739
													0.60559	0.000304379	14.0497	1.98292		0.299838	0.000189267	8.1556	0.265588
													0.606505	0.000298098	14.0709	1.94787		0.300293	0.000156425	8.16798	0.220169
													0.607419	0.000295269	14.0921	1.93521		0.300748	0.000129171	8.18035	0.18236
													0.608334	0.000295536	14.1134	1.9428		0.301203	0.000153351	8.19272	0.217152
													0.609249	0.000298575	14.1346	1.96869		0.301658	0.000182551	8.20509	0.259282
													0.610164	0.000300982	14.1558	1.99052		0.302113	0.000144706	8.21746	0.20615
													0.611078	0.000304008	14.177	2.01657		0.302567	0.000216352	8.22984	0.309147
													0.611993	0.000307814	14.1982	2.04793		0.303022	0.000146473	8.24221	0.209926
													0.612908	0.000305852	14.2195	2.04096		0.303477	9.28945e-05	8.25458	0.133537
													0.613823	0.000301357	14.2407	2.01697		0.303932	0.000201806	8.26695	0.290969
													0.614737	0.0002982	14.2619	2.0018		0.304387	0.000172597	8.27932	0.2496
													0.615652	0.000289825	14.2831	1.95137		0.304842	0.000240685	8.29169	0.349106
													0.616566	0.000282735	14.3043	1.90929		0.305296	0.000203616	8.30406	0.29622
													0.617481	0.000284113	14.3256	1.92429		0.305751	0.000226327	8.31643	0.330242
													0.618395	0.00029257	14.3468	1.98745		0.306206	0.000175612	8.3288	0.257005
													0.61931	0.00030548	14.368	2.08129		0.306661	0.000119917	8.34117	0.176018
													0.620224	0.000310962	14.3892	2.1249		0.307115	0.00011555	8.35354	0.170111
													0.621139	0.000308302	14.4104	2.11294		0.30757	9.8205e-05	8.36591	0.145005
													0.622053	0.000306228	14.4316	2.10491		0.308025	0.000161024	8.37828	0.238464
													0.622967	0.000304175	14.4528	2.09695		0.30848	0.000213813	8.39065	0.317576
													0.623881	0.000298862	14.4741	2.06637		0.308935	0.000184117	8.40302	0.274275
													0.624796	0.000290402	14.4953	2.01377		0.309389	0.000149825	8.41539	0.223849
													0.62571	0.000281993	14.5165	1.96118		0.309844	0.00017963	8.42776	0.269169
													0.626624	0.000283641	14.5377	1.97841		0.310299	0.000117119	8.44013	0.176014
													0.627538	0.000293282	14.5589	2.05163		0.310754	0.000149028	8.4525	0.224626
													0.628452	0.000300728	14.5801	2.10985		0.311208	0.000155827	8.46487	0.235562
													0.629367	0.000300476	14.6013	2.11422		0.311663	7.33784e-05	8.47724	0.11125
													0.630281	0.000295366	14.6225	2.08431		0.312118	9.40102e-05	8.48961	0.142946
													0.631195	0.000293909	14.6437	2.08005		0.312573	0.000213138	8.50198	0.325029
													0.632109	0.000298436	14.6649	2.11821		0.313028	0.000179778	8.51435	0.274955
													0.633023	0.000305664	14.6861	2.17579		0.313482	8.19746e-05	8.52672	0.125737
													0.633937	0.000305061	14.7073	2.17777		0.313937	0.000148341	8.53909	0.228195
													0.63485	0.000300154	14.7285	2.14892		0.314392	8.77602e-05	8.55145	0.135394
													0.635764	0.000295569	14.7497	2.12219		0.314846	0.000106359	8.56382	0.164563
													0.636678	0.00028847	14.7709	2.07718		0.315301	0.000180215	8.57619	0.279641
													0.637592	0.000288512	14.7921	2.08345		0.315756	0.000116205	8.58856	0.180837
													0.638506	0.000294048	14.8133	2.12952		0.316211	0.000140209	8.60093	0.218821
													0.63942	0.000298073	14.8345	2.16485		0.316665	0.000145736	8.6133	0.228101
													0.640333	0.000297989	14.8557	2.17043		0.31712	0.000161065	8.62566	0.252818
													0.641247	0.000293531	14.8769	2.14406		0.317575	0.000243613	8.63803	0.383488
													0.642161	0.000292642	14.8981	2.14367		0.318029	0.000212974	8.6504	0.336218
													0.643074	0.000297958	14.9193	2.18882		0.318484	0.000112747	8.66277	0.178501
													0.643988	0.00029829	14.9405	2.19749		0.318939	0.000130486	8.67514	0.207175
													0.644901	0.000294192	14.9617	2.17346		0.319393	0.000112554	8.6875	0.179214
													0.645815	0.000291877	14.9829	2.16247		0.319848	0.000147067	8.69987	0.234835
													0.646728	0.000287457	15.0041	2.13575		0.320303	0.000144106	8.71224	0.230761
													0.647642	0.000278571	15.0253	2.07558		0.320757	0.000154981	8.7246	0.248881
													0.648555	0.000274773	15.0465	2.05306		0.321212	0.00010486	8.73697	0.16887
													0.649469	0.00027774	15.0677	2.08108		0.321667	0.000124639	8.74934	0.201292
													0.650382	0.000279337	15.0889	2.09893		0.322122	0.000137761	8.7617	0.223113
													0.651295	0.000270939	15.11	2.04155		0.322576	0.000155781	8.77407	0.25301
													0.652208	0.0002601	15.1312	1.96538		0.323031	0.000155734	8.78644	0.253648
													0.653122	0.000260821	15.1524	1.97635		0.323485	0.000143622	8.7988	0.234579
													0.654035	0.000275047	15.1736	2.08998		0.32394	0.000137157	8.81117	0.22465
													0.654948	0.00029373	15.1948	2.23818		0.324395	0.00013561	8.82354	0.22274
													0.655861	0.000305173	15.216	2.33187		0.324849	0.000173581	8.8359	0.285908
													0.656774	0.000305876	15.2372	2.34375		0.325304	0.000148296	8.84827	0.244945
													0.657687	0.000300125	15.2583	2.30608		0.325759	6.82378e-05	8.86063	0.113025
													0.658601	0.000292302	15.2795	2.25221		0.326213	0.000131338	8.873	0.218149
													0.659514	0.000285357	15.3007	2.2048		0.326668	0.00016775	8.88537	0.279405
													0.660427	0.000277128	15.3219	2.14715		0.327122	0.00017063	8.89773	0.284994
													0.661339	0.000272936	15.3431	2.12052		0.327577	0.000119403	8.9101	0.199987
													0.662252	0.000274364	15.3643	2.13751		0.328032	0.000111032	8.92246	0.186483
													0.663165	0.000276224	15.3854	2.15793		0.328486	0.000124692	8.93483	0.210006
													0.664078	0.000275697	15.4066	2.15975		0.328941	8.92882e-05	8.94719	0.150796
													0.664991	0.000275155	15.4278	2.16144		0.329396	0.000156377	8.95956	0.26483
													0.665904	0.000274909	15.449	2.16544		0.32985	0.000121152	8.97192	0.205742
													0.666817	0.000271856	15.4701	2.14726		0.330305	0.000118113	8.98429	0.201135
													0.667729	0.000263237	15.4913	2.08488		0.330759	0.000164427	8.99665	0.280774
													0.668642	0.00025296	15.5125	2.00896		0.331214	0.000131626	9.00902	0.225381
													0.669555	0.000250483	15.5337	1.99473		0.331668	0.000173874	9.02138	0.29854
													0.670467	0.0002562	15.5548	2.04582		0.332123	0.000116591	9.03375	0.200735
													0.67138	0.000261068	15.576	2.09037		0.332578	0.000172084	9.04611	0.297088
													0.672292	0.000258403	15.5972	2.07466		0.333032	7.7202e-05	9.05847	0.133647
													0.673205	0.000252974	15.6184	2.03659		0.333487	9.62734e-05	9.07084	0.167118
													0.674117	0.000251567	15.6395	2.03076		0.333941	0.000103361	9.0832	0.17991
													0.67503	0.000256867	15.6607	2.07916		0.334396	0.000139091	9.09557	0.242762
													0.675942	0.000265053	15.6819	2.15122		0.33485	0.000127862	9.10793	0.22377
													0.676855	0.000268422	15.703	2.18445		0.335305	0.000190817	9.12029	0.334855
													0.677767	0.00026366	15.7242	2.15148		0.335759	0.000115468	9.13266	0.203178
													0.678679	0.000263942	15.7454	2.15959		0.336214	0.000195035	9.14502	0.344115
													0.679591	0.00027047	15.7665	2.21895		0.336668	0.000152491	9.15738	0.269779
													0.680504	0.000278541	15.7877	2.29131		0.337123	0.000105623	9.16975	0.187368
													0.681416	0.000286666	15.8088	2.36447		0.337577	0.000122679	9.18211	0.218211
													0.682328	0.000296606	15.83	2.45301		0.338032	0.000154171	9.19447	0.274965
													0.68324	0.000302507	15.8512	2.50851		0.338487	0.000197839	9.20683	0.353797
													0.684152	0.000300254	15.8723	2.49648		0.338941	0.00013124	9.2192	0.235328
													0.685064	0.000286473	15.8935	2.38825		0.339396	0.000166355	9.23156	0.299094
													0.685976	0.000268635	15.9147	2.24551		0.33985	0.000182116	9.24392	0.328308
													0.686888	0.000252981	15.9358	2.12028		0.340305	0.000164505	9.25628	0.297354
													0.6878	0.00024887	15.957	2.09137		0.340759	0.000128227	9.26864	0.232399
													0.688712	0.000257721	15.9781	2.17149		0.341214	9.39743e-05	9.28101	0.170774
													0.689624	0.000263218	15.9993	2.22369		0.341668	0.000103892	9.29337	0.1893
													0.690536	0.000262087	16.0204	2.21999		0.342122	9.31209e-05	9.30573	0.170126
													0.691448	0.000258555	16.0416	2.19586		0.342577	0.000211223	9.31809	0.386916
													0.692359	0.000253113	16.0627	2.15532		0.343031	0.000148999	9.33045	0.27366
													0.693271	0.000252256	16.0839	2.15368		0.343486	0.000143692	9.34282	0.264612
													0.694183	0.000253578	16.105	2.17066		0.34394	0.000137514	9.35518	0.253906
													0.695095	0.000254898	16.1262	2.1877		0.344395	0.000155407	9.36754	0.287702
													0.696006	0.000256874	16.1473	2.21044		0.344849	0.000108267	9.3799	0.200962
													0.696918	0.000258433	16.1685	2.22969		0.345304	0.000176635	9.39226	0.32873
													0.697829	0.000251048	16.1896	2.17164		0.345758	0.00011802	9.40462	0.220222
													0.698741	0.000235059	16.2108	2.03865		0.346213	0.000132478	9.41698	0.24785
													0.699652	0.000221971	16.2319	1.93016		0.346667	0.000127261	9.42934	0.238715
													0.700564	0.000223001	16.2531	1.94418		0.347121	0.000167957	9.4417	0.315879
													0.701475	0.00023419	16.2742	2.04704		0.347576	0.000108516	9.45406	0.204622
													0.702387	0.000242701	16.2954	2.12695		0.34803	0.000138001	9.46642	0.260901
													0.703298	0.000244064	16.3165	2.14445		0.348485	0.000127745	9.47878	0.242142
													0.704209	0.000241839	16.3377	2.13041		0.348939	0.000110649	9.49114	0.210284
													0.705121	0.000244352	16.3588	2.15812		0.349394	9.48262e-05	9.5035	0.180683
													0.706032	0.000248159	16.3799	2.19741		0.349848	0.000147459	9.51586	0.281702
													0.706943	0.000241652	16.4011	2.14532		0.350302	0.000120988	9.52822	0.231733
													0.707854	0.000228012	16.4222	2.02945		0.350757	0.000113283	9.54058	0.217539
													0.708765	0.000223514	16.4434	1.99454		0.351211	0.000127554	9.55294	0.245578
													0.709677	0.000227465	16.4645	2.03502		0.351666	0.000189058	9.5653	0.364934
													0.710588	0.000235571	16.4856	2.11296		0.35212	0.000179241	9.57766	0.346879
													0.711499	0.000238466	16.5068	2.14441		0.352574	0.000111862	9.59002	0.217042
													0.71241	0.000232598	16.5279	2.097		0.353029	0.000132154	9.60238	0.257075
													0.713321	0.000225535	16.549	2.03853		0.353483	5.8905e-05	9.61474	0.114881
													0.714231	0.00022305	16.5702	2.02122		0.353937	0.000119804	9.62709	0.234252
													0.715142	0.000225784	16.5913	2.05122		0.354392	8.38347e-05	9.63945	0.164343
													0.716053	0.000228942	16.6124	2.08521		0.354846	0.000165575	9.65181	0.325413
													0.716964	0.000229808	16.6336	2.09842		0.3553	0.000157016	9.66417	0.309382
													0.717875	0.000230394	16.6547	2.10912		0.355755	0.000151791	9.67653	0.299852
													0.718785	0.000228497	16.6758	2.09707		0.356209	0.000145785	9.68889	0.288724
													0.719696	0.000227807	16.697	2.09604		0.356663	0.000125463	9.70124	0.249111
													0.720607	0.000235237	16.7181	2.16988		0.357118	0.000153187	9.7136	0.304933
													0.721518	0.000239845	16.7392	2.21798		0.357572	0.000109566	9.72596	0.218657
													0.722428	0.00023337	16.7603	2.16355		0.358026	0.000130242	9.73832	0.26058
													0.723339	0.000228667	16.7815	2.1253		0.358481	0.000147746	9.75068	0.296351
													0.724249	0.000229002	16.8026	2.13378		0.358935	0.000151442	9.76303	0.304535
													0.72516	0.000224208	16.8237	2.09436		0.359389	0.000159433	9.77539	0.321417
													0.72607	0.000219403	16.8448	2.05463		0.359844	0.000175209	9.78775	0.354114
													0.726981	0.000218881	16.8659	2.05488		0.360298	0.000198007	9.80011	0.401203
													0.727891	0.000221545	16.8871	2.0851		0.360752	0.000144601	9.81246	0.29373
													0.728801	0.000224407	16.9082	2.11733		0.361206	4.17537e-05	9.82482	0.0850287
													0.729711	0.000226419	16.9293	2.14165		0.361661	8.85141e-05	9.83717	0.180707
													0.730622	0.000223981	16.9504	2.12388		0.362115	9.27e-05	9.84953	0.189728
													0.731532	0.000222782	16.9715	2.11778		0.362569	9.71308e-05	9.86189	0.199296
													0.732442	0.000228982	16.9927	2.18213		0.363024	0.000111322	9.87424	0.228987
													0.733352	0.000235113	17.0138	2.24613		0.363478	5.65575e-06	9.8866	0.0116629
													0.734262	0.000233746	17.0349	2.23862		0.363932	0.000126015	9.89896	0.260509
													0.735173	0.000231297	17.056	2.22066		0.364387	0.000173767	9.91131	0.360123
													0.736082	0.000229675	17.0771	2.21055		0.364841	8.27577e-05	9.92367	0.171939
													0.736993	0.00022149	17.0982	2.13704		0.365295	0.000107546	9.93602	0.223996
													0.737903	0.000209671	17.1193	2.02801		0.365749	8.83523e-05	9.94838	0.184478
													0.738812	0.000204869	17.1404	1.98645		0.366204	0.000141261	9.96074	0.295683
													0.739722	0.00020973	17.1616	2.0386		0.366658	0.000142356	9.97309	0.298715
													0.740632	0.000222461	17.1827	2.16767		0.367112	0.000101724	9.98544	0.213983
													0.741542	0.000232423	17.2038	2.2703		0.367566	8.41551e-05	9.9978	0.177464
													0.742452	0.000236381	17.2249	2.31463		0.36802	0.00014425	10.0102	0.304943
													0.743362	0.000236483	17.246	2.32131		0.368475	0.000126202	10.0225	0.267449
													0.744271	0.000233106	17.2671	2.29377		0.368929	0.00011693	10.0349	0.248411
													0.745181	0.000234545	17.2882	2.31357		0.369383	5.55754e-05	10.0472	0.118358
													0.74609	0.00023953	17.3093	2.36852		0.369837	0.000181153	10.0596	0.386746
													0.747	0.000240541	17.3304	2.38432		0.370291	7.24626e-05	10.0719	0.155082
													0.74791	0.000236524	17.3515	2.35021		0.370746	0.000152467	10.0843	0.327105
													0.748819	0.00022766	17.3726	2.26764		0.3712	6.59247e-05	10.0966	0.141783
													0.749729	0.000219332	17.3937	2.19		0.371654	9.28313e-05	10.109	0.200139
													0.750638	0.00021399	17.4148	2.14184		0.372108	8.79997e-05	10.1213	0.190186
													0.751547	0.000211475	17.4359	2.1218		0.372562	0.000118187	10.1337	0.256051
													0.752457	0.000212109	17.457	2.13332		0.373016	0.000128563	10.146	0.27921
													0.753366	0.000212447	17.4781	2.14188		0.373471	5.47897e-05	10.1584	0.119281
													0.754275	0.000206155	17.4992	2.08347		0.373925	0.000111363	10.1708	0.243035
													0.755185	0.000200236	17.5203	2.02853		0.374379	0.000121722	10.1831	0.266288
													0.756094	0.000200305	17.5414	2.03412		0.374833	0.000189203	10.1955	0.414919
													0.757003	0.000194771	17.5625	1.98268		0.375287	0.000130595	10.2078	0.287087
													0.757912	0.000177234	17.5836	1.8085		0.375741	0.000113451	10.2202	0.250003
													0.758821	0.000162081	17.6047	1.65785		0.376196	0.000176227	10.2325	0.389278
													0.75973	0.000164994	17.6257	1.69169		0.37665	0.000111331	10.2449	0.246519
													0.760639	0.000177528	17.6468	1.82456		0.377104	0.000183729	10.2572	0.407811
													0.761548	0.00018601	17.6679	1.9163		0.377558	0.000178137	10.2696	0.396352
													0.762457	0.000184229	17.689	1.90249		0.378012	0.00012529	10.2819	0.279439
													0.763366	0.000180918	17.7101	1.87275		0.378466	0.000133712	10.2943	0.29894
													0.764275	0.000179189	17.7312	1.85928		0.37892	0.000133351	10.3066	0.298849
													0.765184	0.000181274	17.7523	1.88539		0.379374	0.00010179	10.319	0.228665
													0.766093	0.00018919	17.7733	1.9724		0.379829	0.000149437	10.3313	0.336506
													0.767001	0.000197701	17.7944	2.06602		0.380283	0.000112615	10.3437	0.254196
													0.76791	0.000199665	17.8155	2.09149		0.380737	6.27968e-05	10.356	0.142084
													0.768819	0.000201102	17.8366	2.11153		0.381191	9.99656e-05	10.3684	0.226723
													0.769727	0.000201844	17.8577	2.12433		0.381645	0.000167612	10.3807	0.381051
													0.770636	0.00019884	17.8788	2.09766		0.382099	0.000104888	10.3931	0.239022
													0.771544	0.000200211	17.8998	2.11711		0.382553	0.000156625	10.4054	0.35777
													0.772453	0.00020852	17.9209	2.21017		0.383007	9.68907e-05	10.4178	0.221848
													0.773361	0.000217665	17.942	2.31253		0.383461	7.65707e-05	10.4301	0.175738
													0.77427	0.000217593	17.9631	2.3172		0.383915	9.22717e-05	10.4425	0.212275
													0.775178	0.000212309	17.9841	2.26623		0.384369	0.00012907	10.4548	0.297634
													0.776087	0.000206469	18.0052	2.20907		0.384823	0.000112466	10.4672	0.259958
													0.776995	0.000197813	18.0263	2.12141		0.385277	0.000164969	10.4795	0.382216
													0.777903	0.000195129	18.0474	2.09752		0.385731	8.82805e-05	10.4919	0.205019
													0.778811	0.000196348	18.0684	2.11556		0.386185	0.000168824	10.5042	0.392993
													0.77972	0.000200564	18.0895	2.16602		0.38664	0.00011185	10.5166	0.26098
													0.780628	0.000197504	18.1106	2.13795		0.387093	0.000145725	10.5289	0.34082
													0.781536	0.000191856	18.1316	2.08164		0.387547	0.000184456	10.5413	0.432416
													0.782444	0.000190964	18.1527	2.07678		0.388001	0.000102054	10.5536	0.239804
													0.783352	0.000195319	18.1738	2.12908		0.388456	0.000184071	10.566	0.433538
													0.78426	0.000200052	18.1948	2.18573		0.38891	0.000169924	10.5783	0.401154
													0.785168	0.000198214	18.2159	2.17067		0.389363	4.03851e-05	10.5907	0.0955633
													0.786076	0.000192712	18.237	2.1153		0.389817	8.63882e-05	10.603	0.204897
													0.786984	0.00018835	18.258	2.07219		0.390271	9.59409e-05	10.6154	0.228085
													0.787892	0.000192031	18.2791	2.11757		0.390726	9.90145e-05	10.6277	0.23594
													0.788799	0.000196824	18.3001	2.17543		0.39118	0.000111882	10.6401	0.267222
													0.789707	0.000199705	18.3212	2.21235		0.391633	0.000101741	10.6524	0.243565
													0.790615	0.00020134	18.3423	2.2356		0.392087	0.000183591	10.6648	0.440531
													0.791523	0.000196476	18.3633	2.1866		0.392541	0.000128522	10.6771	0.309106
													0.79243	0.000195358	18.3844	2.17915		0.392995	0.00020127	10.6895	0.485192
													0.793338	0.000198608	18.4054	2.22048		0.393449	0.000148824	10.7018	0.359592
													0.794245	0.000199651	18.4265	2.23725		0.393903	0.000103187	10.7142	0.249898
													0.795153	0.000193481	18.4475	2.17307		0.394357	0.000118248	10.7265	0.287034
													0.79606	0.00017867	18.4686	2.0113		0.394811	0.000131496	10.7389	0.319927
													0.796968	0.000164298	18.4897	1.85373		0.395265	0.000153692	10.7512	0.37479
													0.797875	0.000159067	18.5107	1.7988		0.395719	0.000142325	10.7636	0.347868
													0.798783	0.00015549	18.5318	1.76235		0.396173	0.000192097	10.7759	0.470597
													0.79969	0.000153812	18.5528	1.7473		0.396627	0.000180831	10.7882	0.444014
													0.800597	0.000162724	18.5739	1.85273		0.397081	0.000107291	10.8006	0.264047
													0.801504	0.00018012	18.5949	2.05545		0.397535	0.000106328	10.8129	0.262275
													0.802412	0.000193509	18.6159	2.21324		0.397989	0.000152358	10.8253	0.376674
													0.803319	0.000192021	18.637	2.20119		0.398442	0.000138627	10.8376	0.343509
													0.804226	0.000174044	18.658	1.99962		0.398896	6.96985e-05	10.85	0.173102
													0.805133	0.000161413	18.6791	1.85869		0.39935	0.000196977	10.8623	0.490324
													0.80604	0.000165284	18.7001	1.90756		0.399804	0.000129009	10.8747	0.321865
													0.806947	0.000176777	18.7212	2.04479		0.400258	0.000177335	10.887	0.443439
													0.807854	0.000180147	18.7422	2.08846		0.400712	0.000232557	10.8994	0.582845
													0.808761	0.000174163	18.7633	2.02362		0.401166	0.000112415	10.9117	0.282378
													0.809668	0.000163701	18.7843	1.90633		0.40162	0.000139765	10.9241	0.351874
													0.810574	0.00015999	18.8053	1.86729		0.402073	0.000140476	10.9364	0.354464
													0.811481	0.000167047	18.8264	1.95402		0.402527	8.13271e-05	10.9487	0.205677
													0.812388	0.000179259	18.8474	2.10156		0.402981	8.83427e-05	10.9611	0.223924
													0.813295	0.000185566	18.8684	2.18036		0.403435	0.000113055	10.9734	0.287208
													0.814201	0.000179597	18.8895	2.11493		0.403889	0.000116657	10.9858	0.297026
													0.815108	0.000175483	18.9105	2.07109		0.404343	9.19638e-05	10.9981	0.23468
													0.816015	0.000177222	18.9315	2.09627		0.404797	0.000137364	11.0105	0.351323
													0.816921	0.000183386	18.9526	2.174		0.40525	6.92977e-05	11.0228	0.177634
													0.817828	0.000185437	18.9736	2.2032		0.405704	5.77834e-05	11.0352	0.14845
													0.818734	0.000183237	18.9946	2.18189		0.406158	0.000109896	11.0475	0.282964
													0.819641	0.000177075	19.0157	2.11318		0.406612	7.76182e-05	11.0598	0.200301
													0.820547	0.000166733	19.0367	1.99417		0.407066	0.000122427	11.0722	0.31664
													0.821453	0.000158582	19.0577	1.90087		0.407519	0.000103708	11.0845	0.268824
													0.82236	0.00015198	19.0787	1.82576		0.407973	0.00015359	11.0969	0.399012
													0.823266	0.000150076	19.0998	1.80686		0.408427	0.000103508	11.1092	0.269502
													0.824172	0.000153427	19.1208	1.85128		0.408881	0.000140101	11.1216	0.36559
													0.825078	0.000147605	19.1418	1.78494		0.409335	0.000116336	11.1339	0.30425
													0.825984	0.000133808	19.1628	1.62166		0.409788	7.15527e-05	11.1462	0.187545
													0.82689	0.00013036	19.1839	1.58334		0.410242	0.00015316	11.1586	0.402333
													0.827797	0.00013587	19.2049	1.65388		0.410696	9.86571e-05	11.1709	0.259734
													0.828703	0.000139088	19.2259	1.69676		0.41115	0.000117032	11.1833	0.30879
													0.829608	0.000134447	19.2469	1.64373		0.411603	6.84306e-05	11.1956	0.180954
													0.830514	0.00013585	19.2679	1.66451		0.412057	0.000187156	11.208	0.495996
													0.83142	0.000147511	19.289	1.81134		0.412511	0.000191272	11.2203	0.508021
													0.832326	0.000160274	19.31	1.97235		0.412965	0.000164085	11.2326	0.436771
													0.833232	0.00016372	19.331	2.01914		0.413418	9.72173e-05	11.245	0.259348
													0.834138	0.000157856	19.352	1.95106		0.413872	0.000156239	11.2573	0.417716
													0.835043	0.000156022	19.373	1.93258		0.414326	0.000100988	11.2697	0.270591
													0.835949	0.000158101	19.394	1.96258		0.41478	0.000215255	11.282	0.578026
													0.836855	0.000159256	19.415	1.9812		0.415233	0.000119078	11.2943	0.320461
													0.83776	0.000159704	19.436	1.99108		0.415687	9.88596e-05	11.3067	0.266631
													0.838666	0.000159147	19.457	1.98843		0.416141	0.000148879	11.319	0.402414
													0.839571	0.00016613	19.4781	2.08016		0.416594	0.00018896	11.3314	0.511866
													0.840477	0.00017848	19.4991	2.23962		0.417048	9.08624e-05	11.3437	0.24667
													0.841382	0.00018763	19.5201	2.35951		0.417502	0.000136554	11.356	0.371518
													0.842287	0.000182058	19.5411	2.29437		0.417955	0.000124198	11.3684	0.338637
													0.843193	0.000164672	19.5621	2.07973		0.418409	0.000125461	11.3807	0.342823
													0.844098	0.000147769	19.5831	1.87026		0.418863	8.02875e-05	11.3931	0.219862
													0.845003	0.000136047	19.6041	1.7256		0.419316	0.000120781	11.4054	0.331468
													0.845909	0.000132948	19.6251	1.6899		0.41977	0.000191534	11.4177	0.526779
													0.846814	0.000133278	19.6461	1.69773		0.420224	3.26384e-05	11.4301	0.08996
													0.847719	0.000130345	19.6671	1.66392		0.420677	0.000113029	11.4424	0.312211
													0.848624	0.000127573	19.6881	1.63201		0.421131	0.000135461	11.4548	0.37498
													0.849529	0.000127571	19.7091	1.63547		0.421585	9.93486e-05	11.4671	0.275607
													0.850434	0.000135139	19.7301	1.73618		0.422038	0.000182062	11.4794	0.506154
													0.851339	0.000140298	19.7511	1.8063		0.422492	2.80315e-05	11.4918	0.0780985
													0.852244	0.000130697	19.7721	1.68627		0.422945	0.000136628	11.5041	0.381477
													0.853149	0.000112026	19.793	1.44844		0.423399	0.000145256	11.5165	0.406437
													0.854054	0.000101488	19.814	1.31498		0.423853	9.67383e-05	11.5288	0.271261
													0.854958	0.000110996	19.835	1.44122		0.424306	0.000139897	11.5411	0.393122
													0.855863	0.000134393	19.856	1.74871		0.42476	0.000104285	11.5535	0.293676
													0.856768	0.00015461	19.877	2.01603		0.425214	5.56635e-05	11.5658	0.157088
													0.857672	0.000169018	19.898	2.20856		0.425667	0.000111729	11.5781	0.315984
													0.858577	0.000179567	19.919	2.35136		0.426121	0.000183356	11.5905	0.519661
													0.859482	0.000173861	19.94	2.28144		0.426574	0.000144319	11.6028	0.409895
													0.860386	0.000160792	19.961	2.11439		0.427028	0.00011345	11.6152	0.322906
													0.861291	0.00014998	19.9819	1.97636		0.427481	0.000105491	11.6275	0.300891
													0.862195	0.000137963	20.0029	1.82183		0.427935	8.92824e-05	11.6398	0.2552
													0.863099	0.000121337	20.0239	1.60564		0.428389	0.000141808	11.6522	0.406196
													0.864004	0.000111626	20.0449	1.48023		0.428842	0.000113924	11.6645	0.327016
													0.864908	0.000114751	20.0659	1.52486		0.429296	0.000141578	11.6768	0.407257
													0.865812	0.000124818	20.0868	1.6621		0.429749	0.000142653	11.6892	0.411216
													0.866717	0.00013312	20.1078	1.77636		0.430203	0.000200345	11.7015	0.578741
													0.867621	0.00014327	20.1288	1.91579		0.430656	0.000150319	11.7139	0.435146
													0.868525	0.000147612	20.1498	1.97797		0.43111	8.44271e-06	11.7262	0.0244916
													0.869429	0.000138734	20.1708	1.86288		0.431563	0.000123079	11.7385	0.357794
													0.870333	0.000124599	20.1917	1.67656		0.432017	9.25939e-05	11.7509	0.269739
													0.871237	0.000119886	20.2127	1.61649		0.43247	0.000161068	11.7632	0.470199
													0.872141	0.000127109	20.2337	1.71745		0.432924	0.000128155	11.7755	0.374902
													0.873045	0.000134581	20.2546	1.82218		0.433377	8.70931e-05	11.7879	0.255315
													0.873949	0.00013015	20.2756	1.76583		0.433831	0.000130634	11.8002	0.383757
													0.874853	0.00011413	20.2966	1.55168		0.434284	0.00015285	11.8125	0.449959
													0.875756	0.000100036	20.3175	1.36288		0.434738	0.000118319	11.8249	0.349035
													0.87666	0.000100156	20.3385	1.36733		0.435191	9.42956e-05	11.8372	0.278748
													0.877564	0.000105518	20.3595	1.4435		0.435645	0.000208829	11.8495	0.618608
													0.878467	0.000106463	20.3804	1.45943		0.436098	9.15476e-05	11.8619	0.271753
													0.879371	0.000116628	20.4014	1.60207		0.436552	0.000192482	11.8742	0.57256
													0.880274	0.000126457	20.4224	1.74065		0.437005	0.000154195	11.8865	0.459624
													0.881178	0.000110263	20.4433	1.52086		0.437459	0.000115642	11.8989	0.345421
													0.882081	8.24648e-05	20.4643	1.13978		0.437912	0.000155393	11.9112	0.46512
													0.882985	7.37042e-05	20.4852	1.02078		0.438366	0.000129703	11.9235	0.389029
													0.883888	8.30187e-05	20.5062	1.15214		0.438819	0.000162127	11.9359	0.487288
													0.884792	8.9278e-05	20.5272	1.24154		0.439272	0.000136336	11.9482	0.410618
													0.885695	8.94295e-05	20.5481	1.24618		0.439726	0.000124644	11.9605	0.376179
													0.886598	8.61398e-05	20.5691	1.20279		0.440179	0.000116023	11.9729	0.350883
													0.887501	8.43606e-05	20.59	1.18035		0.440633	0.000215601	11.9852	0.653376
													0.888405	9.21303e-05	20.611	1.29169		0.441086	0.000149776	11.9975	0.454829
													0.889308	0.000109274	20.6319	1.53516		0.441539	0.000158761	12.0099	0.483106
													0.890211	0.000128891	20.6529	1.81444		0.441993	0.000188716	12.0222	0.575438
													0.891114	0.000149778	20.6738	2.11275		0.442446	0.000152705	12.0345	0.466588
													0.892017	0.000149801	20.6948	2.11736		0.4429	8.86969e-05	12.0469	0.271568
													0.89292	0.000124425	20.7157	1.76224		0.443353	0.000171257	12.0592	0.52542
													0.893822	0.000105148	20.7367	1.49223		0.443806	0.000138456	12.0715	0.425655
													0.894725	0.000102862	20.7576	1.46274		0.44426	0.000221486	12.0839	0.682307
													0.895628	0.000101202	20.7786	1.44204		0.444713	0.000155109	12.0962	0.478802
													0.896531	8.47289e-05	20.7995	1.20975		0.445166	0.000130684	12.1085	0.404228
													0.897434	7.77497e-05	20.8205	1.11234		0.44562	8.88267e-05	12.1209	0.275316
													0.898336	8.29753e-05	20.8414	1.18949		0.446073	0.000112602	12.1332	0.349718
													0.899239	8.7154e-05	20.8623	1.2519		0.446526	0.000138437	12.1455	0.43083
													0.900142	9.3251e-05	20.8833	1.34217		0.44698	0.000131756	12.1578	0.410871
													0.901044	0.000102117	20.9042	1.47273		0.447433	9.01068e-05	12.1702	0.281561
													0.901946	0.000115639	20.9252	1.67109		0.447886	9.09261e-05	12.1825	0.284698
													0.902849	0.00013094	20.9461	1.89599		0.44834	0.000112466	12.1948	0.352854
													0.903751	0.00013487	20.967	1.9568		0.448793	0.000126578	12.2072	0.397933
													0.904654	0.000119172	20.988	1.7325		0.449246	0.000101242	12.2195	0.318925
													0.905556	0.000100256	21.0089	1.46041		0.4497	0.000158043	12.2318	0.498861
													0.906458	9.52227e-05	21.0298	1.38985		0.450153	0.000192493	12.2442	0.608828
													0.907361	9.59278e-05	21.0508	1.40294		0.450606	0.000152309	12.2565	0.482702
													0.908263	9.27965e-05	21.0717	1.35984		0.45106	0.000119415	12.2688	0.379215
													0.909165	8.63106e-05	21.0926	1.26731		0.451513	7.53004e-05	12.2811	0.239606
													0.910067	7.12573e-05	21.1136	1.04836		0.451966	0.000166938	12.2935	0.532263
													0.910969	6.02412e-05	21.1345	0.888043		0.452419	0.000191662	12.3058	0.612319
													0.911871	8.12324e-05	21.1554	1.19986		0.452873	0.000130754	12.3181	0.418568
													0.912773	0.000116603	21.1763	1.72571		0.453326	0.000152092	12.3305	0.48785
													0.913675	0.000138475	21.1973	2.05347		0.453779	8.86199e-05	12.3428	0.284826
													0.914577	0.000149161	21.2182	2.2163		0.454232	0.000139428	12.3551	0.44902
													0.915478	0.000148515	21.2391	2.21106		0.454686	0.000187495	12.3674	0.605022
													0.91638	0.000137553	21.26	2.05189		0.455139	0.000163378	12.3798	0.528252
													0.917282	0.000133487	21.2809	1.99516		0.455592	0.00016521	12.3921	0.535239
													0.918184	0.00012686	21.3019	1.89984		0.456045	0.000124009	12.4044	0.402558
													0.919085	0.000123617	21.3228	1.85491		0.456498	0.00010525	12.4168	0.342342
													0.919987	0.000125892	21.3437	1.89276		0.456952	0.000145556	12.4291	0.474384
													0.920888	0.000121311	21.3646	1.82746		0.457405	0.000151107	12.4414	0.493453
													0.92179	0.000116606	21.3855	1.76002		0.457858	8.53841e-05	12.4537	0.279382
													0.922691	0.000116915	21.4064	1.76814		0.458311	0.000172856	12.4661	0.566715
													0.923593	0.000114445	21.4273	1.73417		0.458764	8.32318e-05	12.4784	0.273419
													0.924494	0.000112954	21.4483	1.71492		0.459218	0.000163603	12.4907	0.538503
													0.925395	0.000129027	21.4692	1.96277		0.459671	0.000125814	12.503	0.414937
													0.926296	0.000134582	21.4901	2.05126		0.460124	0.000136937	12.5154	0.452512
													0.927198	8.59318e-05	21.511	1.3123		0.460577	0.000211174	12.5277	0.699205
													0.928099	2.36835e-05	21.5319	0.362383		0.46103	0.000169246	12.54	0.561483
													0.929	4.27773e-06	21.5528	0.065581		0.461483	0.000130275	12.5523	0.433045
													0.929901	1.20666e-05	21.5737	0.18535		0.461937	0.000201093	12.5647	0.669763
													0.930802	1.42277e-05	21.5946	0.218969		0.46239	9.00681e-05	12.577	0.300571
													0.931703	4.54998e-06	21.6155	0.0701613		0.462843	0.000167312	12.5893	0.55944
													0.932604	2.30867e-05	21.6364	0.356689		0.463296	0.000124637	12.6017	0.417564
													0.933505	0.000105299	21.6573	1.63001		0.463749	0.000134608	12.614	0.451852
													0.934406	0.000226442	21.6782	3.51205		0.464202	0.00020765	12.6263	0.698403
													0.935306	0.000361828	21.6991	5.62268		0.464655	0.0001532	12.6386	0.516274
													0.936207	0.000354728	21.72	5.52297		0.465108	0.000206965	12.6509	0.698819
																		0.465562	0.000204465	12.6633	0.691724
																		0.466015	0.000134673	12.6756	0.456498
																		0.466468	0.000170733	12.6879	0.579856
																		0.466921	0.000153513	12.7002	0.522385
																		0.467374	0.000119032	12.7126	0.405837
																		0.467827	8.94602e-05	12.7249	0.305604
																		0.46828	0.000196483	12.7372	0.672505
																		0.468733	0.000118237	12.7495	0.405475
																		0.469186	0.000132237	12.7619	0.454363
																		0.469639	0.000173471	12.7742	0.597193
																		0.470092	6.9634e-05	12.7865	0.240186
																		0.470545	0.000123789	12.7988	0.427803
																		0.470998	0.000113069	12.8112	0.391509
																		0.471451	0.000150043	12.8235	0.520534
																		0.471904	0.000154886	12.8358	0.538368
																		0.472357	0.000145956	12.8481	0.508303
																		0.47281	0.000189684	12.8604	0.661857
																		0.473263	0.000204041	12.8728	0.713317
																		0.473716	8.96517e-05	12.8851	0.314018
																		0.474169	9.46222e-05	12.8974	0.332062
																		0.474622	0.000312109	12.9097	1.09739
																		0.475075	0.000202663	12.922	0.713935
																		0.475528	9.09566e-05	12.9344	0.32103
																		0.475981	0.000170647	12.9467	0.603445
																		0.476434	0.000173978	12.959	0.616396
																		0.476887	0.000185431	12.9713	0.658223
																		0.47734	0.000148041	12.9836	0.526498
																		0.477793	8.48415e-05	12.996	0.302306
																		0.478246	0.000163071	13.0083	0.582155
																		0.478699	0.000128036	13.0206	0.457948
																		0.479152	0.000195196	13.0329	0.699482
																		0.479605	0.000148425	13.0452	0.532885
																		0.480058	0.00021398	13.0576	0.769696
																		0.480511	6.83705e-05	13.0699	0.246396
																		0.480963	4.10145e-05	13.0822	0.148088
																		0.481416	0.000174457	13.0945	0.631087
																		0.481869	0.000190314	13.1068	0.689745
																		0.482322	0.000229222	13.1192	0.832319
																		0.482775	0.000125842	13.1315	0.457799
																		0.483228	0.000109951	13.1438	0.40074
																		0.483681	0.000159385	13.1561	0.582002
																		0.484133	6.36846e-05	13.1684	0.232983
																		0.484586	0.000306021	13.1807	1.12164
																		0.485039	0.000170638	13.1931	0.626598
																		0.485492	0.000243486	13.2054	0.895772
																		0.485945	0.000197756	13.2177	0.728892
																		0.486398	0.000170446	13.23	0.629404
																		0.486851	0.000155187	13.2423	0.574124
																		0.487303	0.000172044	13.2546	0.637673
																		0.487756	0.000182073	13.267	0.676099
																		0.488209	0.000109377	13.2793	0.406909
																		0.488662	0.000201979	13.2916	0.752805
																		0.489115	0.000188635	13.3039	0.704373
																		0.489567	0.000217808	13.3162	0.814813
																		0.49002	0.000258771	13.3285	0.969846
																		0.490473	0.000190125	13.3409	0.713885
																		0.490926	0.000129617	13.3532	0.487588
																		0.491378	0.000177379	13.3655	0.668488
																		0.491831	0.000178822	13.3778	0.675169
																		0.492284	0.000116286	13.3901	0.439864
																		0.492737	0.000137048	13.4024	0.519352
																		0.493189	8.12481e-05	13.4147	0.308461
																		0.493642	0.000149632	13.4271	0.569126
																		0.494095	0.000196294	13.4394	0.747975
																		0.494547	9.2241e-05	13.4517	0.352127
																		0.495	0.000113654	13.464	0.434665
																		0.495453	0.00011699	13.4763	0.448242
																		0.495906	0.000227935	13.4886	0.87492
																		0.496358	1.05826e-05	13.5009	0.0406951
																		0.496811	5.34082e-05	13.5133	0.205755
																		0.497264	0.000179271	13.5256	0.691899
																		0.497716	0.00014551	13.5379	0.562621
																		0.498169	0.000228078	13.5502	0.883479
																		0.498622	9.72115e-05	13.5625	0.377241
																		0.499074	0.000154398	13.5748	0.600249
																		0.499527	0.000185134	13.5871	0.721047
																		0.49998	0.000211134	13.5994	0.823801
																		0.500432	0.000144677	13.6118	0.565522
																		0.500885	0.000197024	13.6241	0.771533
																		0.501337	8.12109e-05	13.6364	0.318591
																		0.50179	0.000148333	13.6487	0.582964
																		0.502243	9.64052e-05	13.661	0.379566
																		0.502695	9.39616e-05	13.6733	0.370612
																		0.503148	3.278e-05	13.6856	0.129527
																		0.5036	8.54544e-05	13.6979	0.338272
																		0.504053	9.60749e-05	13.7102	0.380997
																		0.504506	0.000163944	13.7226	0.651309
																		0.504958	8.61309e-05	13.7349	0.342791
																		0.505411	0.000136935	13.7472	0.545962
																		0.505863	8.98787e-05	13.7595	0.35899
																		0.506316	0.000117636	13.7718	0.470699
																		0.506768	5.69415e-05	13.7841	0.228248
																		0.507221	8.70596e-05	13.7964	0.349599
																		0.507673	0.000199396	13.8087	0.80213
																		0.508126	9.32406e-05	13.821	0.375757
																		0.508579	5.32973e-06	13.8333	0.0215169
																		0.509031	0.000139826	13.8456	0.565504
																		0.509483	0.000243247	13.858	0.985524
																		0.509936	0.000133687	13.8703	0.5426
																		0.510389	0.000188522	13.8826	0.76652
																		0.510841	0.000195162	13.8949	0.794925
																		0.511293	0.00011465	13.9072	0.467815
																		0.511746	0.000210924	13.9195	0.862173
																		0.512198	0.000243066	13.9318	0.995314
																		0.512651	0.000194044	13.9441	0.795982
																		0.513103	9.11165e-05	13.9564	0.374426
																		0.513556	0.000102436	13.9687	0.421684
																		0.514008	3.93502e-05	13.981	0.162273
																		0.514461	6.91425e-05	13.9933	0.285633
																		0.514913	8.48054e-05	14.0056	0.350955
																		0.515366	0.000145217	14.0179	0.602016
																		0.515818	0.000191184	14.0302	0.79397
																		0.51627	0.000237814	14.0426	0.989353
																		0.516723	0.000146861	14.0549	0.612042
																		0.517175	0.000203377	14.0672	0.849057
																		0.517628	0.000139621	14.0795	0.583909
																		0.51808	0.000179598	14.0918	0.75241
																		0.518532	9.80239e-05	14.1041	0.41138
																		0.518985	-0.000105307	14.1164	-0.442717
																		0.519437	0.000194598	14.1287	0.819528
																		0.519889	0.000147141	14.141	0.620748
																		0.520342	0.000139929	14.1533	0.59135
																		0.520794	0.000156597	14.1656	0.662941
																		0.521246	0.000216702	14.1779	0.918986
																		0.521699	0.00021383	14.1902	0.90838
																		0.522151	0.000217167	14.2025	0.924157
																		0.522603	0.000245254	14.2148	1.04549
																		0.523056	0.000104986	14.2271	0.448319
																		0.523508	0.000269154	14.2394	1.15135
																		0.52396	0.000123892	14.2517	0.530884
																		0.524413	0.000305684	14.264	1.31214
																		0.524865	0.000176763	14.2763	0.760057
																		0.525317	0.000115495	14.2886	0.497469
																		0.52577	0.000190766	14.3009	0.823097
																		0.526222	0.000286692	14.3132	1.23912
																		0.526674	0.000250361	14.3255	1.08395
																		0.527126	0.000141634	14.3378	0.614266
																		0.527579	0.000138037	14.3501	0.599693
																		0.528031	0.0001218	14.3624	0.53006
																		0.528483	0.000235321	14.3747	1.02585
																		0.528935	5.64247e-05	14.387	0.246396
																		0.529388	0.0001775	14.3993	0.776435
																		0.52984	0.000226367	14.4116	0.991886
																		0.530292	0.000197566	14.4239	0.867165
																		0.530744	0.000109042	14.4362	0.479428
																		0.531196	6.3771e-05	14.4485	0.280862
																		0.531648	8.44403e-05	14.4608	0.372528
																		0.532101	8.79102e-05	14.4731	0.388496
																		0.532553	7.49264e-05	14.4854	0.33168
																		0.533005	-3.31236e-05	14.4977	-0.146879
																		0.533457	0.000244928	14.51	1.08792
																		0.533909	0.000278891	14.5223	1.24088
																		0.534362	0.000176018	14.5346	0.784489
																		0.534814	0.000152876	14.5469	0.682502
																		0.535266	-1.0992e-05	14.5592	-0.0491558
																		0.535718	0.000151122	14.5715	0.676954
																		0.53617	0.000363446	14.5838	1.63081
																		0.536622	0.000156191	14.5961	0.702025
																		0.537074	0.000238544	14.6084	1.07398
																		0.537526	0.000151025	14.6207	0.681095
																		0.537978	6.32726e-05	14.633	0.285828
																		0.538431	0.000245892	14.6453	1.11266
																		0.538883	9.0072e-05	14.6576	0.408261
																		0.539335	7.11986e-05	14.6699	0.323257
																		0.539787	0.000220745	14.6822	1.00391
																		0.540239	0.000214887	14.6945	0.978906
																		0.540691	0.000157173	14.7068	0.717192
																		0.541143	-5.79183e-05	14.7191	-0.264728
																		0.541595	0.000197004	14.7314	0.901953
																		0.542047	0.000121162	14.7437	0.555648
																		0.542499	0.000101749	14.756	0.467399
																		0.542951	0.000166872	14.7683	0.767828
																		0.543403	0.000101462	14.7806	0.467635
																		0.543855	0.000225565	14.7929	1.04135
																		0.544307	3.21894e-05	14.8052	0.148854
																		0.544759	0.000219356	14.8174	1.01606
																		0.545211	0.000143572	14.8297	0.666129
																		0.545663	6.16644e-06	14.842	0.0286578
																		0.546115	0.000177442	14.8543	0.826008
																		0.546567	7.19911e-05	14.8666	0.33568
																		0.547019	0.000225643	14.8789	1.05387
																		0.547471	0.000231497	14.8912	1.083
																		0.547923	0.000327003	14.9035	1.53232
																		0.548375	5.18687e-05	14.9158	0.243456
																		0.548827	4.44716e-05	14.9281	0.20908
																		0.549279	-6.40006e-06	14.9404	-0.030139
																		0.549731	3.43485e-05	14.9527	0.162019
																		0.550183	5.59451e-06	14.965	0.0264323
																		0.550634	0.000140999	14.9773	0.667271
																		0.551086	8.71249e-05	14.9895	0.412991
																		0.551538	-1.24566e-05	15.0018	-0.0591439
																		0.55199	0.000127111	15.0141	0.604512
																		0.552442	0.00031946	15.0264	1.52177
																		0.552894	8.22654e-05	15.0387	0.392518
																		0.553346	0.000246363	15.051	1.17741
																		0.553798	8.78431e-05	15.0633	0.420503
																		0.554249	0.000118218	15.0756	0.566831
																		0.554701	0.000161156	15.0879	0.77397
																		0.555153	0.000274234	15.1002	1.31919
																		0.555605	0.000106817	15.1125	0.514674
																		0.556057	0.000330258	15.1247	1.59386
																		0.556508	0.000114081	15.137	0.551463
																		0.55696	7.29092e-05	15.1493	0.353013
																		0.557412	0.000162225	15.1616	0.786738
																		0.557864	0.000350806	15.1739	1.70405
																		0.558316	0.000207948	15.1862	1.01175
																		0.558767	0.00016466	15.1985	0.802435
																		0.559219	5.36807e-05	15.2108	0.262024
																		0.559671	-3.06732e-06	15.2231	-0.0149963
																		0.560123	0.000346348	15.2353	1.69605
																		0.560574	-2.28777e-05	15.2476	-0.112212
																		0.561026	0.000260814	15.2599	1.28132
																		0.561478	0.000178999	15.2722	0.880796
																		0.56193	0.000190376	15.2845	0.938287
																		0.562381	0.000162915	15.2968	0.804234
																		0.562833	9.7465e-05	15.3091	0.481912
																		0.563285	0.000362326	15.3213	1.79438
																		0.563737	0.000179368	15.3336	0.889727
																		0.564188	0.000158164	15.3459	0.785806
																		0.56464	-0.00010817	15.3582	-0.538282
																		0.565092	0.000320996	15.3705	1.59992
																		0.565543	7.66881e-05	15.3828	0.382842
																		0.565995	-2.72577e-05	15.3951	-0.136293
																		0.566447	9.75172e-05	15.4074	0.488381
																		0.566898	8.75258e-05	15.4196	0.439042
																		0.56735	2.57437e-05	15.4319	0.12934
																		0.567802	0.000142001	15.4442	0.714569
																		0.568253	0.000315397	15.4565	1.58965
																		0.568705	0.000243179	15.4688	1.22761
																		0.569156	0.000101549	15.4811	0.51345
																		0.569608	7.53234e-05	15.4933	0.381454
																		0.57006	-1.06321e-05	15.5056	-0.0539286
																		0.570511	0.000118881	15.5179	0.603949
																		0.570963	-2.88153e-05	15.5302	-0.146622
																		0.571415	0.000154105	15.5425	0.785378
																		0.571866	1.97926e-05	15.5548	0.10103
																		0.572318	0.0003091	15.567	1.58028
																		0.572769	0.000406781	15.5793	2.08295
																		0.573221	-0.000150403	15.5916	-0.771365
																		0.573672	-1.71517e-05	15.6039	-0.0881038
																		0.574124	0.000222426	15.6162	1.14434
																		0.574575	-0.000168171	15.6285	-0.866572

## Sheet: Figure S1
FIGURE S1	a										b

## Sheet: Figure S3
FIGURE S3
		MRE[]
	T [°C]	HigA2shuff	T [°C]	HigA2Phd	T [°C]	HigA2Mut(2-13)	T [°C]	HigA2Mut(14-25)	T [°C]	HigA2Mut(26-37)	T [°C]	HigA2ΔIDR
	15.02	-12.9111	15.02	-17.5169	15.01	-18.1686	15.01	-15.6564	15	-12.0694	15	-15.5461
	16.06	-12.5067	16.08	-17.5213	16.07	-17.8393	16.05	-14.8485	16.03	-12.2805	16.03	-15.4417
	17.07	-13.0716	17.09	-17.263	17.07	-17.9935	17.05	-14.9606	17.03	-11.8856	17.02	-15.5833
	18.09	-12.9235	18.1	-17.155	18.08	-17.7856	18.06	-15.3227	18.04	-11.8086	18.02	-15.4083
	19.11	-12.8856	19.12	-17.4513	19.09	-17.8135	19.07	-15.2433	19.04	-11.4623	19.02	-15.7947
	20.11	-12.76	20.18	-17.2685	20.17	-17.7772	20.13	-15.5338	20.09	-11.6326	20.06	-15.275
	21.06	-12.9578	21.15	-17.265	21.2	-18.1284	21.19	-14.8989	21.14	-11.8772	21.09	-15.4507
	22.05	-12.5118	22.1	-17.1694	22.15	-17.7338	22.2	-15.3293	22.2	-11.6559	22.14	-14.9457
	23.04	-12.5993	23.08	-17.0745	23.1	-17.6212	23.13	-15.0347	23.16	-11.7748	23.19	-15.2559
	24.05	-12.8628	24.07	-17.0428	24.08	-17.7314	24.08	-14.9656	24.08	-11.2443	24.09	-15.1579
	25.06	-12.7187	25.07	-16.685	25.08	-17.6086	25.06	-14.9917	25.04	-11.7129	25.05	-15.0055
	26.06	-12.3235	26.08	-17.0125	26.06	-17.5083	26.05	-14.9244	26.05	-11.588	26.03	-15.3622
	27.07	-12.7576	27.08	-16.7937	27.06	-17.5134	27.06	-14.6116	27.03	-11.4099	27.03	-15.2467
	28.06	-12.7505	28.07	-16.5014	28.07	-17.7247	28.05	-14.7117	28.03	-11.3474	28.02	-14.9787
	29.07	-12.5405	29.08	-16.6182	29.06	-17.7619	29.05	-14.6541	29.05	-11.6037	29.03	-15.0747
	30.07	-12.6491	30.08	-16.4479	30.07	-17.5926	30.05	-14.712	30.03	-11.1539	30.02	-15.0424
	31.07	-12.5182	31.08	-16.6534	31.06	-17.5599	31.04	-14.9076	31.03	-11.3629	31.02	-14.8916
	32.06	-12.7245	32.08	-16.3931	32.06	-17.4742	32.06	-14.5481	32.04	-11.245	32.02	-14.9178
	33.06	-12.1556	33.08	-16.4631	33.07	-17.6442	33.05	-15.2969	33.03	-11.5179	33.02	-14.9711
	34.06	-12.4812	34.07	-16.0441	34.07	-17.4985	34.05	-14.0604	34.04	-11.4575	34.04	-14.8619
	35.07	-12.5183	35.08	-16.2277	35.06	-17.445	35.06	-14.6015	35.04	-11.1328	35.02	-14.5745
	36.07	-12.4673	36.07	-15.9742	36.08	-17.102	36.05	-14.5628	36.03	-11.3243	36.02	-14.475
	37.06	-11.9788	37.08	-16.0855	37.07	-16.9763	37.05	-14.8838	37.04	-11.3046	37.03	-14.6276
	38.07	-11.8206	38.08	-16.4368	38.06	-16.9439	38.06	-14.3387	38.04	-10.895	38.02	-14.7308
	39.07	-12.2387	39.07	-16.0551	39.07	-16.9673	39.05	-14.2591	39.03	-11.1859	39.02	-13.9141
	40.06	-12.1809	40.07	-15.8518	40.07	-16.9188	40.05	-14.398	40.03	-11.1249	40.03	-14.5105
	41.07	-11.8216	41.08	-15.7666	41.06	-16.9854	41.05	-14.2897	41.04	-11.172	41.03	-14.5619
	42.07	-11.8564	42.08	-16.2104	42.06	-16.9379	42.06	-14.2328	42.03	-10.8058	42.03	-14.4766
	43.06	-11.89	43.08	-16.1849	43.07	-17.1597	43.05	-14.2643	43.03	-10.9519	43.01	-14.0748
	44.06	-11.3759	44.07	-15.9551	44.07	-16.8497	44.05	-14.0774	44.04	-10.9092	44.03	-14.175
	45.07	-11.818	45.08	-15.6245	45.06	-16.9212	45.05	-14.408	45.05	-10.8346	45.03	-13.6329
	46.06	-11.8013	46.08	-15.8373	46.06	-16.8636	46.05	-14.2042	46.03	-11.0265	46.02	-14.2189
	47.05	-11.5534	47.07	-15.4049	47.07	-16.8468	47.05	-14.0657	47.03	-10.7885	47.02	-13.8188
	48.06	-11.773	48.07	-15.5802	48.07	-16.2556	48.05	-13.9791	48.04	-10.5841	48.03	-13.1421
	49.07	-11.5449	49.08	-15.3379	49.06	-16.5221	49.05	-13.8478	49.04	-10.4881	49.03	-13.5632
	50.06	-11.1592	50.07	-15.4051	50.07	-16.203	50.04	-13.7362	50.02	-10.801	50.02	-13.2757
	51.06	-11.3022	51.07	-15.2521	51.06	-16.32	51.04	-13.9736	51.03	-10.5489	51.02	-13.0247
	52.06	-11.4181	52.07	-15.0956	52.06	-15.8088	52.05	-13.9073	52.04	-10.6783	52.03	-12.6464
	53.06	-11.4566	53.08	-15.2145	53.06	-15.879	53.06	-13.7226	53.03	-9.99839	53.03	-12.426
	54.06	-11.0645	54.06	-14.9477	54.06	-15.87	54.05	-13.5631	54.03	-10.0154	54.02	-11.8828
	55.06	-10.7003	55.07	-14.6443	55.06	-15.5507	55.04	-13.148	55.03	-10.2433	55.02	-11.2044
	56.06	-10.7089	56.07	-14.2304	56.06	-15.5047	56.05	-13.17	56.04	-10.05	56.02	-10.5657
	57.06	-10.7582	57.07	-14.3043	57.06	-15.1746	57.04	-12.6148	57.03	-9.58324	57.02	-10.1468
	58.06	-10.5437	58.07	-13.9959	58.07	-14.7819	58.04	-12.2997	58.02	-9.49214	58.02	-9.33094
	59.06	-10.2168	59.07	-13.276	59.06	-14.2837	59.04	-12.0289	59.04	-9.31028	59.03	-8.43772
	60.06	-9.69763	60.07	-12.7655	60.06	-13.8899	60.04	-11.4926	60.03	-9.19777	60.02	-7.81882
	61.05	-9.40266	61.06	-12.2569	61.06	-13.6358	61.04	-10.9719	61.03	-8.64121	61.02	-7.32944
	62.06	-8.99515	62.07	-11.4233	62.06	-12.5558	62.04	-10.0621	62.03	-8.06524	62.03	-6.57721
	63.06	-8.38059	63.07	-10.906	63.06	-11.6842	63.05	-9.48213	63.04	-7.67375	63.03	-5.676
	64.05	-7.69392	64.07	-9.78417	64.06	-10.7931	64.04	-8.98051	64.02	-7.28007	64.02	-5.71077
	65.06	-7.35488	65.07	-9.17652	65.05	-9.82834	65.04	-8.41835	65.02	-6.9631	65.02	-5.24927
	66.06	-6.94608	66.08	-8.28827	66.06	-8.98679	66.05	-7.78307	66.04	-6.57276	66.02	-5.12832
	67.05	-6.57117	67.06	-7.67635	67.06	-8.14832	67.04	-7.46741	67.02	-6.14672	67.02	-5.1361
	68.06	-6.61259	68.06	-7.79493	68.06	-7.5359	68.04	-6.62291	68.02	-6.31926	68.01	-4.78159
	69.06	-6.20437	69.07	-6.85571	69.05	-7.7189	69.04	-6.68503	69.04	-5.87242	69.03	-4.80252
	70.06	-5.99906	70.06	-6.88756	70.06	-7.05618	70.04	-6.76051	70.03	-5.50862	70.02	-4.55046
	71.06	-5.68322	71.06	-6.91514	71.06	-7.0249	71.03	-6.37201	71.02	-5.37614	71.01	-4.48437
	72.06	-5.95111	72.06	-6.34045	72.05	-7.3379	72.04	-6.48141	72.03	-5.5234	72.03	-4.67951
	73.06	-6.01266	73.06	-6.45088	73.06	-6.70867	73.05	-5.97553	73.03	-5.25129	73.02	-4.52004
	74.06	-5.35501	74.06	-6.68178	74.06	-6.91872	74.04	-6.06327	74.02	-5.46032	74.01	-5.12626
	75.06	-5.64176	75.07	-6.43702	75.05	-6.40076	75.04	-6.49285	75.03	-5.25192	75.03	-4.87189
	76.06	-5.56476	76.06	-6.09099	76.05	-6.68079	76.05	-6.1703	76.04	-5.25767	76.01	-4.69136
	77.06	-5.22173	77.06	-6.48732	77.06	-6.56766	77.04	-6.1804	77.03	-5.21739	77.01	-4.42464
	78.06	-5.41668	78.07	-6.09773	78.06	-7.05723	78.04	-6.38014	78.03	-5.03665	78.02	-4.49492
	79.06	-5.40733	79.06	-5.82346	79.05	-6.52375	79.05	-6.07484	79.03	-5.41246	79.02	-4.67319
	80.08	-5.60416	80.08	-5.83973	80.08	-6.75501	80.05	-6.08822	80.03	-5.1288	80.01	-4.30932
	81.08	-5.46037	81.09	-6.16355	81.08	-6.59038	81.06	-6.14088	81.04	-5.00174	81.04	-4.59942
	82.07	-5.75896	82.09	-5.72867	82.08	-6.71777	82.07	-6.20924	82.04	-4.96153	82.02	-4.61178
	83.08	-5.28786	83.09	-5.98103	83.08	-6.63112	83.06	-6.25398	83.04	-4.90918	83.02	-4.32886
	84.08	-5.31314	84.08	-5.85476	84.07	-6.59372	84.05	-6.37497	84.04	-5.28575	84.03	-4.22846
	85.08	-5.41109	85.1	-6.05111	85.07	-6.48962	85.07	-5.96832	85.03	-5.37772	85.02	-4.6656
	86.08	-5.22006	86.09	-5.72058	86.08	-6.40433	86.05	-6.13541	86.03	-5.15145	86.02	-4.61206
	87.08	-5.55665	87.09	-5.82297	87.07	-6.77456	87.05	-5.63811	87.04	-5.4688	87.03	-4.62322
	88.08	-5.24374	88.09	-6.17464	88.08	-6.31028	88.07	-6.09848	88.04	-5.04949	88.02	-4.94275
	89.08	-5.67251	89.09	-5.86605	89.09	-6.38271	89.06	-6.31838	89.03	-4.86365	89.02	-4.66012
	90.08	-5.66152	90.1	-5.75462	90.09	-6.19677	90.06	-5.94752	90.04	-4.90921	90.03	-4.8363
	91.09	-5.0709	91.1	-5.91909	91.08	-6.66755	91.07	-5.85872	91.04	-5.03465	91.03	-4.71704
	92.08	-5.47361	92.1	-5.93993	92.09	-6.50022	92.07	-6.14026	92.04	-4.5836	92.02	-4.63815
	93.09	-5.18279	93.1	-5.86901	93.09	-6.28117	93.06	-5.97001	93.04	-4.96569	93.03	-4.42444
	94.09	-5.19076	94.1	-6.07979	94.09	-6.32984	94.08	-5.99727	94.05	-4.98632	94.02	-4.65621
	95.09	-5.19564	95.11	-6.00027	95.1	-6.42182	95.06	-5.96833	95.03	-5.12016	95.02	-4.19331

## Sheet: Figure S4
FIGURE S4
	higa2_op45_5C				higa2_op45_15C				higa2_op45_37C				dN_higa2_op45_5C				dN_higa2_op45_15C				dN_higa2_op45_37C				higa2_opr25_25C				higa2_opr25_5C				dN_higa2_opr25_5C				higa2_shuff_opr25_5C				higa2_2637_opr25_5C				higa2_phd_opr25_5C				higa2_idr_opr25_25C
	r	dH	dH_error	dH_model	r	dH	dH_error	dH_model	r	dH	dH_error	dH_model	r	dH	dH_error	dH_model	r	dH	dH_error	dH_model	r	dH	dH_error	dH_model	r	dH	dH_error	dH_model	r	dH	dH_error	dH_model	r	dH	dH_error	dH_model	r	dH	dH_error	dH_model	r	dH	dH_error	dH_model	r	dH	dH_error	dH_model	r
	0.303323	-7432.62	448.657	-7673.21	0.126302	-15209.9	5995.56	-15002.8	0.119689	-30672.7	497.32	-30718.7	0.102353	-4148.99	111.957	-4277.45	0.407453	-5377.81	235.093	-5496.12	0.28837	-10606.9	482.295	-10876.8	0.064567	-23822.7	682.585	-22638.3	0.088803	-10584.4	616.633	-10481.6	0.102353	-4148.99	111.957	-4277.45	0.117258	-2989.98	682.585	-2976.13	0.113423	721.392	682.585	n.d.	0.15168	-2171.55	124.435	-2075.51	0.194141
	0.447568	-7174.67	514.606	-7069.2	0.211425	-12440.3	3758.87	-14993.3	0.200354	-30763.9	277.73	-30660.5	0.193317	-4185.89	132.513	-4189	0.536741	-5500.23	271.41	-5118.07	0.420978	-10173.2	433.3	-10136.1	0.118803	-22543.6	212.968	-22620.7	0.166551	-10425.5	621.615	-10466.8	0.193317	-4185.89	132.513	-4189	0.221468	-2811.44	854.545	-2784.66	0.214226	-857.94	854.545	n.d.	0.286482	-1682	135.669	-1778.62	0.368154
	0.593354	-6412.82	405.852	-6347.35	0.297295	-12568	3445.75	-14978.4	0.281728	-30714.1	307.855	-30570.5	0.285248	-4047.04	125.377	-4078.12	0.66698	-4571.32	291.718	-4635.94	0.554557	-9605.68	492.315	-9311.91	0.173435	-23008.4	14.5517	-22599.9	0.245038	-10464.3	489.56	-10447.7	0.285248	-4047.04	125.377	-4078.12	0.326786	-2566.88	1071.89	-2602.59	0.3161	-774.884	1071.89	n.d.	0.422718	-1476.54	117.203	-1517.27	0.544766
	0.740708	-5478.06	380.978	-5528.5	0.383924	-13647	1920.93	-14957.2	0.363821	-30443.8	334.045	-30447.1	0.378162	-3979.06	112.156	-3938.33	0.798179	-3971.64	282.989	-4053.3	0.689119	-8506.84	742.295	-8425	0.228467	-22407.6	177.821	-22575	0.324277	-10191.7	468.289	-10422	0.378162	-3979.06	112.156	-3938.33	0.433231	-2411.65	796.28	-2429.44	0.419063	-635.394	796.28	n.d.	0.56041	-1242.34	108.174	-1286.43	0.724037
	0.889654	-4536.76	466.047	-4660.73	0.471321	-14342.7	1754.56	-14925.2	0.446642	-30126.9	317.885	-30270.9	0.472075	-3880.83	121.474	-3761.9	0.93035	-3329.69	300.006	-3403.97	0.824673	-7747.73	591.325	-7507.37	0.283903	-22606.5	-22.6573	-22544.4	0.404277	-10400.4	534.672	-10386.2	0.472075	-3880.83	121.474	-3761.9	0.540819	-2250.28	613.265	-2264.75	0.523133	-600.959	613.265	n.d.	0.699582	-1083.9	125.736	-1081.84	0.906027
	1.04022	-3662.85	453.718	-3809.06	0.559497	-15525.9	1744.98	-14873.5	0.5302	-29646	342.685	-30007.8	0.567003	-3679.28	129.973	-3540.72	1.0635	-2818.37	319.525	-2749.3	0.961231	-6670.66	440.815	-6597.23	0.339749	-21962.6	-253.017	-22506	0.485049	-10915.7	796.95	-10333.9	0.567003	-3679.28	129.973	-3540.72	0.649571	-2086.3	793.83	-2108.09	0.628328	-565.202	793.83	n.d.	0.840259	-934.521	132.646	-899.93	1.0908
	1.19243	-2828.29	389.047	-3033.49	0.670827	-14993.1	1406.1	-14764.9	0.635701	-29058.2	288.055	-29518.3	0.662962	-3330.7	129.441	-3268.3	1.19765	-2191.44	305.459	-2153.51	1.0988	-5647.15	407.575	-5731.54	0.396008	-22463.2	-29.9049	-22456.8	0.566606	-10415.4	763.254	-10253.8	0.662962	-3330.7	129.441	-3268.3	0.759504	-1999.24	825.91	-1959.03	0.734666	-638.165	825.91	n.d.	0.982463	-774.205	125.024	-737.668	1.27842
	1.34631	-2238.73	374.352	-2370.41	0.783411	-16674.3	3692.59	-14485.9	0.742389	-27870.3	274.49	-28498.2	0.75997	-2898.12	126.609	-2943.37	1.3328	-1848.98	284.423	-1656.14	1.2374	-4723.87	435.853	-4939.05	0.452686	-22455.3	284.935	-22392.3	0.648957	-9974.2	811.921	-10123.3	0.75997	-2898.12	126.609	-2943.37	0.870638	-1824.17	594.855	-1817.18	0.842166	-661.379	594.855	n.d.	1.12622	-601.828	125.993	-592.485	1.46894
	1.50189	-1960.33	410.589	-1828.99	0.897269	-15068	3588.75	-13584.6	0.850286	-25565	249.13	-26293.8	0.858043	-2423.28	145.493	-2574.2	1.46897	-1332.3	276.149	-1265.12	1.37704	-4024.56	519.937	-4236.56	0.509786	-22161.5	0	-22305.4	0.732116	-9892.14	740.168	-9894.16	0.858043	-2423.28	145.493	-2574.2	0.982992	-1745.46	790.975	-1682.16	0.950846	-478.656	790.975	n.d.	1.27156	-495.935	141.877	-462.197	1.66246
	1.6592	-1512.4	405.905	-1399.4	1.01242	-9391.11	1113.48	-9932.75	0.959411	-21164.6	219.62	-21427.8	0.9572	-2133.92	137.708	-2180.58	1.60617	-894.556	313.876	-967.892	1.51773	-3513.27	472.435	-3629.26	0.567314	-22024.7	682.585	-22185.2	0.816093	-9480.44	455.462	-9455.54	0.9572	-2133.92	137.708	-2180.58	1.09659	-1565.45	789.03	-1553.6	1.06073	-427.306	789.03	n.d.	1.4185	-369.21	135.236	-344.938	1.85902
	1.81827	-1033.66	420.602	-1063.39	1.1289	-3763.18	1369.16	-3604.55	1.06979	-13989.2	319.465	-13486.9	1.05746	-1744.04	118.947	-1790.28	1.7444	-572.602	290.335	-744.912	1.65948	-3030.63	488.804	-3113.53	0.625274	-21423.2	854.545	-22012.9	0.900901	-8419.22	672.297	-8554.72	1.05746	-1744.04	118.947	-1790.28	1.21145	-1363.7	643.785	-1431.17	1.17183	-369.348	643.785	n.d.	1.56708	-258.489	111.862	-239.115	2.0587
	1.97912	-791.838	443.127	-801.637	1.27044	-1084.59	1077.87	-984.856	1.20392	-6061.37	256.715	-6267.93	1.15884	-1337.46	133.031	-1430.14	1.88369	-758.906	270.227	-577.609	1.8023	-2653.2	442.472	-2680.58	0.683672	-21045.4	1071.89	-21756.1	0.986553	-6666.69	591.965	-6804.22	1.15884	-1337.46	133.031	-1430.14	1.32759	-1319.9	725.665	-1314.53	1.28417	-131.98	725.665	n.d.	1.71731	-195.603	115.788	-143.358	2.26158
	2.14179	-440.14	426.498	-597.167	1.41395	77.9292	544.124	-357.177	1.33991	-1942.85	190.768	-2688.38	1.26135	-1117.93	132.401	-1117.9	2.02404	-425.941	259.906	-451.093	1.94621	-2294.16	413.691	-2319.41	0.742513	-20681.1	796.28	-21355.4	1.07306	-4701.22	570.333	-4412.11	1.26135	-1117.93	132.401	-1117.9	1.44503	-1195.79	702.88	-1203.38	1.39778	38.7837	702.88	n.d.	1.86923	14.007	126.075	-56.4876
	2.30631	-278.22	417.76	-436.363	1.55948	592.029	456.183	-170.284	1.47782	-717.923	175.26	-1308.93	1.36503	-969.179	121.919	-859.568	2.16546	-342.798	272.254	-354.288	2.09122	-2341.99	398.199	-2018.82	0.8018	-21179	613.265	-20696.2	1.16044	-2488.96	457.019	-2542.96	1.36503	-969.179	121.919	-859.568	1.5638	-1092.44	579.385	-1097.43	1.51266	-4.13373	579.385	n.d.	2.02287	71.225	141.788	22.5134
	2.4727	-88.9668	430.94	-308.765	1.70707	-159.584	456.777	-91.9493	1.61768	-323.595	166.302	-697.739	1.46988	-755.249	119.982	-652.271	2.30797	-211.093	322.831	-279.22	2.23734	-1914.9	391.482	-1768.51	0.86154	-20743	793.83	-19555.9	1.2487	-1377.42	504.298	-1559.61	1.46988	-755.249	119.982	-652.271	1.68392	-1014.24	796.745	-996.403	1.62886	81.0138	796.745	n.d.	2.17826	123.817	142.874	94.5279
	2.64101	-158.59	365.791	-206.499	1.85675	108.391	390.944	-51.7223	1.75953	-203.73	175.656	-383.807	1.57593	-569.402	106.745	-488.644	2.45158	-154.22	290.684	-220.206	2.38458	-1560.02	395.875	-1559.53	0.921738	-17300.2	825.91	-17541.4	1.33785	-969.718	479.161	-1084.96	1.57593	-569.402	106.745	-488.644	1.80542	-873.824	915.42	-900.03	1.74638	31.4496	915.42	n.d.	2.33542	169.469	120.513	160.322
	2.81127	-88.7568	367.211	-123.691	2.04262	241.756	182.523	-26.2196	1.93566	-64.1281	150.457	-189.186	1.6832	-447.657	131.396	-360.256	2.59631	-163.134	252.908	-173.19	2.53296	-1281.36	438.422	-1384.37	0.982399	-13736.4	594.855	-14239	1.42792	-891.714	502.252	-840.498	1.6832	-447.657	131.396	-360.256	1.92831	-803.773	1061.61	-808.068	1.86525	0.224733	1061.61	n.d.	2.49438	204.321	115.638	220.565
	2.9835	43.7412	447.173	-55.9551	2.23178	246.395	202.967	-8.87817	2.11491	-115.746	152.19	-62.0122	1.79171	-225.742	164.205	-259.405	2.74216	-259.672	263.805	-135.256	2.68249	-1425.1	414.95	-1236.87	1.04353	-9809.37	790.975	-10005.7	1.5189	-631.918	831.543	-702.76	1.79171	-225.742	164.205	-259.405	2.05261	-722.269	972.089	-720.282	1.98549	158.127	972.089	n.d.	2.65518	284.169	120.941	275.841
	3.15775	0	415.62	0	2.31887	0	591.584	0	2.19745	0	337.368	0	1.90147	-42.3145	142.685	-179.746	2.88915	-177.553	279.786	-104.287	2.83318	-1185.46	372.15	-1112.01	1.10513	-6409.66	789.03	-6254.71	1.61083	-1434.65	946.571	-618.752	1.90147	-42.3145	142.685	-179.746	2.17837	-628.209	631.373	-636.452	2.10713	316.482	631.373	n.d.	2.81785	292.204	133.713	326.661
													2.01253	0	116.484	-116.317	3.03729	-15.4136	321.215	-78.7259	2.98505	-1111.18	423.141	-1005.73	1.16721	-3797.47	643.785	-3811.55	1.7037	-1034.77	810.391	-564.091	2.01253	0	116.484	-116.317	2.28355	-585.418	651.118	-563.107	2.20887	399.022	651.118	n.d.	2.98243	404.446	157.325	373.476
																	3.1866	-285.447	318.149	-57.4142	3.13811	-996.754	390.794	-914.775	1.22978	-2744.91	725.665	-2418.07	1.79755	-969.842	780.282	-526.61
																	3.33709	-99.7526	297.568	-39.4789	3.29237	-771.673	364.615	-836.501	1.29284	-1116.58	702.88	-1626.04	1.89237	0	582.244	-499.778
																	3.48877	-90.8783	296.164	-24.2545	3.44786	-835.03	377.091	-768.784	1.35639	-1579.13	579.385	-1154.56
																	3.64167	10.6934	245.49	-11.2283	3.60458	-554.979	360.949	-709.894	1.42045	-885.595	796.745	-857.912
																	3.79578	0	236.589	0	3.76255	-987.27	320.065	-658.426	1.48501	-1015.63	915.42	-661.473
																					3.92178	0	348.848	-613.229	1.55009	-478.646	1061.61	-525.51
																									1.61569	79.8451	972.089	-427.805
																									1.68182	-293.821	631.373	-355.313
																									1.74848	-868.152	651.118	-300.031
[truncated: 11 more columns]

## Sheet: Figure S5
FIGURE S5	b

## Sheet: Figure S7
FIGURE S7	b
	AA Sequence	Residue index	Δδavg			0 eq		2eq			ΔH	ΔN	Δδavg
	S	2		5AspH	5AspN	8.13528	121.937	8.17601	122.21	D5	0.04073	0.27362	0.0482372
	N	3		6LeuH	6LeuN	7.9371	123.109	7.91991	123.31	L6	-0.01719	0.20053	0.0308544
	R	4		7PheH	7PheN	7.96555	119.479	7.9839	119.2	F7	0.01835	-0.27868	0.0414923
	D	Asp 5	0.0482372	8AlaH	8AlaN	7.81269	124.853	7.78036	124.088	A8	-0.03233	-0.76461	0.110522
	L	Leu 6	0.0308544	19GlnH	19GlnN	8.10881	120.863	8.10403	120.669	Q19	-0.00478	-0.19361	0.0275884
	F	Phe 7	0.0414923	19GlnHe2a	19GlnNe2	6.68959	112.831	6.68779	112.71	Q19*	-0.0018	-0.12101	0.0171607
	A	Ala 8	0.110522	19GlnHe2b	19GlnNe2	7.33041	112.829	7.33649	112.709		0.00608	-0.12033	0.0175519
	E	9		21SerH	21SerN	8.22428	121.919	8.23286	121.762	S21	0.00858	-0.15716	0.023039
	L	10		22GluH	22GluN	8.39458	123.279	8.42298	123.143	E22	0.0284	-0.13625	0.0278309
	S	11		23GlyH	23GlyN	8.22978	110.155	8.11122	110.027	G23	-0.11856	-0.12813	0.0857705
	S	12		33AsnHd2a	33AsnNd2	6.77127	113.549	6.84451	113.436	N33*	0.07324	-0.11218	0.054164
	A	13		33AsnHd2b	33AsnNd2	7.48217	113.546	7.50478	113.444		0.02261	-0.10159	0.0214946
	L	14		39AsnHd2a	39AsnNd2	6.72089	114.413	6.77161	114.474	N39*	0.05072	0.06132	0.036898
	V	15		39AsnHd2b	39AsnNd2	7.36859	114.412	7.42035	114.481		0.05176	0.06949	0.0378963
	E	16
	A	17								* - sidechain amide resonances
	K	18
	Q	Gln 19	0.0275884
	H	20
	S	Ser 21	0.023039
	E	Glu 22	0.0278309
	G	Gly 23	0.0857705
	K	24
	L	25
	T	26
	L	27
	K	28
	T	29
	H	30
	H	31
	V	32
	N	Asn 33	0.054164
	D	34
	V	35
	G	36
	E	37
	L	38
	N	Asn 39	0.0378963

## Sheet: Figure S8
FIGURE S8	a				b			d
	q	I(q) experimental	error	I(q) calculated	N	chi2	error		Conformer 1, chain A											Conformer 2, chain A
	0.0046	0.04766	0.00122	0.04744	1	1.366	0.048		1	2	3	4	5	6	7	8	9	10		1	2	3	4	5	6	7	8	9	10
	0.005	0.04761	0.00087097	0.04739	2	1.196	0.005	2	20.5979	20.5979	20.5979	20.5979	20.5979	20.5979	20.5979	20.5979	20.5979	20.5979	2	40.4585	17.9241	34.2443	39.8814	34.8029	15.6036	14.626	36.1272	43.5313	37.1286
	0.0055	0.04737	0.00062247	0.04733	3	1.199	0.008	3	23.3305	23.3305	23.3305	23.3305	23.3305	23.3305	23.3305	23.3305	23.3305	23.3305	3	38.8512	17.432	36.8973	37.1275	38.4001	15.4076	14.4574	36.5855	41.8562	35.3009
	0.0059	0.04823	0.00051761	0.04726	4	1.191	0.005	4	23.7015	23.7015	23.7015	23.7015	23.7015	23.7015	23.7015	23.7015	23.7015	23.7015	4	36.3375	20.5927	39.5175	35.2898	40.6929	11.7176	11.484	36.6351	38.3779	31.5707
	0.0064	0.04684	0.00045162	0.04719				5	24.1665	24.1392	24.1582	24.2197	24.2044	24.1913	24.1394	24.1635	24.1376	24.1373	5	35.5083	21.2694	38.775	35.6903	40.795	11.424	12.0539	35.2495	37.6169	29.0513
	0.0068	0.04699	0.00040885	0.04712				6	22.0927	26.7482	24.5846	22.4491	22.5031	22.4659	26.3875	21.2984	26.1833	21.044	6	34.5239	25.0803	39.8666	33.2824	37.365	9.75543	10.6565	37.9836	38.0626	26.0012
	0.0073	0.04739	0.00035934	0.04704				7	22.6908	27.4022	22.9077	21.8688	22.1769	22.8625	26.8767	20.8909	26.219	20.5754	7	32.0702	26.5841	37.7617	30.4299	36.5625	9.3569	10.4204	39.0874	37.721	23.9244
	0.0078	0.04693	0.00033531	0.04696				8	20.6329	26.3642	19.5206	20.6054	22.509	22.0339	24.208	18.7696	24.4336	17.3393	8	32.0421	30.1799	37.4519	27.8849	37.557	12.6317	9.60041	38.926	40.148	20.7305
	0.0082	0.04652	0.00029877	0.04687				9	21.7611	25.7541	19.1261	21.2186	24.6787	23.668	25.7067	18.7406	25.1952	16.9442	9	30.1904	31.3646	34.9268	25.1116	34.7764	15.0316	9.38624	35.4619	38.8414	19.3159
	0.0087	0.04687	0.00028121	0.04677				10	20.5624	25.1367	16.0853	24.9869	26.2627	23.5588	25.3435	21.7375	23.675	15.0835	10	27.5566	32.3897	35.3751	22.773	34.285	18.8395	12.9928	34.2211	35.8218	20.6111
	0.0091	0.04638	0.00026991	0.04667				11	22.3323	26.2633	15.5684	25.9902	29.2852	24.7407	23.6537	21.9603	23.4344	16.9391	11	24.7534	31.915	34.3211	19.8526	36.2082	21.2368	13.9327	32.8696	33.5464	19.6656
	0.0096	0.04658	0.00024787	0.04657				12	22.2918	27.6399	17.2711	29.2423	31.3934	27.6207	26.2463	25.1221	21.3085	20.2215	12	21.1652	32.1629	31.3747	17.7495	33.1575	24.8458	17.0345	32.8709	32.6277	21.4284
	0.01	0.04655	0.00024182	0.04646				13	25.8538	29.0196	15.8278	29.5873	34.8433	25.586	26.995	27.9949	17.5843	19.1094	13	17.8361	30.7467	30.1487	14.7499	29.489	27.3948	16.7324	29.1612	33.2704	22.2543
	0.0105	0.04627	0.00022599	0.04635				14	28.0141	27.4355	14.9783	32.5523	37.1753	22.0801	26.5146	27.579	17.601	18.2633	14	14.224	27.2442	27.0985	11.5145	26.9717	31.1273	20.3183	27.0249	30.6661	24.8297
	0.0109	0.04614	0.00021759	0.04623				15	30.4811	23.6846	17.5865	33.7776	38.8359	23.889	28.4567	24.3439	15.0393	21.1512	15	12.6716	27.5564	23.8662	9.07802	23.5325	32.8352	22.1937	23.7629	32.4984	25.3559
	0.0114	0.04594	0.00020867	0.04611				16	27.81	21.4637	18.3555	35.2198	40.6156	27.5615	28.904	25.3901	13.2917	20.8236	16	9.04242	24.468	20.9106	6.65314	20.9154	36.396	25.9075	23.5613	29.923	28.5595
	0.0119	0.04561	0.00019669	0.04598				17	27.5891	22.4156	21.8828	31.8503	38.1528	28.0716	25.8738	27.6987	9.4834	18.0877	17	8.43293	21.4068	17.6141	9.42155	17.3925	36.8258	26.8099	21.7119	26.2475	29.6369
	0.0123	0.04547	0.00019836	0.04585				18	24.451	18.9328	20.4653	31.1062	34.9723	26.3877	28.2949	25.0882	9.15862	18.5814	18	6.87421	18.8611	14.7554	8.16579	14.8291	39.233	29.0022	18.5197	24.1257	33.2803
	0.0128	0.04556	0.00018838	0.04571				19	21.1576	16.8306	17.0757	27.4046	31.6462	24.8238	25.8441	22.2342	7.27741	17.4383	19	6.43196	16.0998	10.9771	6.65447	12.6524	37.8045	31.524	16.3039	24.1698	32.721
	0.0132	0.04537	0.00018552	0.04557				20	19.4915	13.8612	15.163	24.7768	28.8057	23.6828	25.1227	20.0474	9.5838	17.5126	20	10.1645	12.4715	8.7176	9.60332	9.05309	39.0936	33.6291	12.6014	20.7813	33.2492
	0.0137	0.04525	0.00017818	0.04543				21	15.7078	14.0033	11.5822	21.0734	26.0294	20.1571	21.3535	16.3605	8.18281	14.7909	21	9.7615	11.1049	5.05131	7.77172	9.61528	41.685	32.265	10.9105	17.8233	33.417
	0.0141	0.04512	0.00017448	0.04528				22	14.3198	12.3047	9.59966	19.3367	26.2178	19.7175	18.6631	14.5331	9.41371	13.4064	22	11.1238	8.05662	7.00747	6.57462	8.45883	39.3619	28.8304	8.59772	14.9571	34.35
	0.0146	0.04487	0.00017136	0.04513				23	13.2293	12.2645	7.14096	15.8133	24.0312	16.4983	17.8027	11.5769	11.2816	9.83194	23	8.58789	9.18837	10.3459	8.06453	10.7381	36.3849	27.7618	10.7296	11.5258	33.9659
	0.0151	0.04473	0.00016505	0.04497				24	10.6046	10.9074	7.358	15.831	20.218	15.0168	14.5024	12.8568	11.5216	9.31796	24	10.4844	7.87641	9.22105	7.4953	9.53221	33.8042	25.4775	9.16561	10.5402	35.3059
	0.0155	0.04456	0.0001629	0.04481				25	9.68487	8.09631	8.64612	13.8456	17.5794	13.5797	13.9335	13.0308	12.5811	5.95601	25	12.2825	7.84031	12.3384	8.95744	5.74795	30.2118	22.2102	7.66588	9.87507	33.3793
	0.016	0.04449	0.00016025	0.04464				26	7.4662	8.25671	9.58238	11.6525	14.9397	12.2607	12.5021	12.1112	10.0346	6.88452	26	9.34296	6.57319	11.2429	11.9835	5.71447	28.095	19.8888	7.84538	8.8565	34.3279
	0.0164	0.04417	0.00015783	0.04447				27	6.66397	9.19742	6.87247	7.86722	12.6033	11.8028	12.5133	10.9843	8.6254	10.2595	27	9.58232	9.32913	10.2132	11.3442	7.6655	24.2524	16.1243	8.56479	9.40364	34.5728
	0.0169	0.0441	0.00015425	0.04429				28	9.87096	11.9566	9.96107	9.30617	12.2706	9.47486	12.5233	8.156	6.39334	10.0076	28	7.02291	10.9424	6.95498	7.77418	9.5301	21.5725	14.117	8.9993	9.18122	38.108
	0.0173	0.04382	0.00014953	0.04412				29	9.78085	11.4016	9.84335	11.2962	10.1798	9.62753	11.6556	10.3144	8.43792	13.0864	29	9.54831	9.48338	9.42428	8.37983	10.5965	18.6484	11.1756	12.0699	6.47014	38.8112
	0.0178	0.04386	0.00014855	0.04393				30	8.3663	10.0099	8.96777	8.64432	9.36	7.06217	9.90135	8.30744	8.40425	11.4391	30	8.94346	8.25145	10.9136	6.89515	9.29504	15.1686	12.3975	8.30599	8.01452	36.7428
	0.0182	0.04382	0.00014733	0.04375				31	4.62437	6.84124	9.49407	11.4463	9.59823	9.09272	11.1237	10.8507	11.6523	9.08644	31	9.37838	5.9251	8.08503	4.14945	7.36905	15.1201	11.7522	7.48802	8.22202	36.9242
	0.0187	0.04338	0.00014474	0.04356				32	5.83415	5.79301	9.39682	14.5478	10.122	10.8173	10.6067	9.24411	9.7063	6.93959	32	7.49808	7.40019	10.079	6.93692	6.22677	13.4911	9.19386	5.90588	11.3834	34.6179
	0.0192	0.04341	0.00014151	0.04337				33	6.53443	4.8915	7.79836	11.4013	6.80667	7.55871	7.06069	7.94235	5.96576	6.10209	33	4.24894	6.83341	7.89761	5.13293	5.37114	13.9465	5.39414	8.18493	8.08433	32.5517
	0.0196	0.04303	0.00013792	0.04317				34	6.42634	7.09371	8.77884	11.9299	5.45075	7.43541	5.7819	6.12966	6.42838	8.22046	34	4.39365	6.93918	7.75673	7.70973	7.95096	12.8162	6.30349	6.00025	7.11248	29.3244
	0.0201	0.04325	0.00013904	0.04297				35	8.15999	10.1431	8.99883	11.4832	5.26508	5.63317	8.32344	9.31334	6.26807	7.47133	35	7.7025	6.71813	5.3626	10.3542	9.79765	9.67506	9.42836	8.51686	5.11539	26.8872
	0.0205	0.04262	0.00013411	0.04276				36	7.40395	11.9727	10.4336	9.14401	8.40686	7.82632	9.27469	11.173	7.48336	9.26145	36	10.6283	5.56368	5.78032	9.61015	10.7763	9.37731	9.78085	9.69633	7.5659	25.1613
	0.021	0.04224	0.00013485	0.04256				37	9.2118	9.82161	9.68648	7.88915	8.40196	8.5097	8.86788	9.14955	6.48118	10.407	37	13.0235	7.89879	9.26564	11.3873	10.4166	10.05	8.82594	13.3299	10.444	21.7469
	0.0214	0.04233	0.00013163	0.04234				38	8.39551	11.3052	12.6794	11.3569	11.8587	11.8867	11.5766	12.029	10.0099	9.13868	38	14.0987	10.7916	11.3636	14.0765	13.4238	13.5782	11.5181	15.6294	11.7556	18.9664
	0.0219	0.04212	0.00013062	0.04213				39	11.2412	13.5883	12.3825	12.1135	12.734	12.1821	12.4843	13.0081	11.2758	11.8612	39	14.0998	11.657	12.879	14.5419	12.3971	14.985	12.1239	12.9027	13.2475	15.7854
	0.0223	0.04191	0.0001276	0.04191				40	13.0196	12.9043	13.9891	13.8448	14.0406	13.8916	14.0075	14.0897	13.0473	13.2261	40	13.4037	13.4611	13.2706	13.5472	15.4749	13.543	13.4859	13.2149	13.4135	13.8529
	0.0228	0.04161	0.00012574	0.04169
	0.0233	0.04139	0.00012563	0.04147
	0.0237	0.0412	0.00012278	0.04124
	0.0242	0.04084	0.00012277	0.04101
	0.0246	0.04088	0.00012085	0.04078
	0.0251	0.04073	0.00011843	0.04054
	0.0255	0.04025	0.00011799	0.04031
	0.026	0.04024	0.00011555	0.04007
	0.0265	0.0398	0.0001164	0.03982
	0.0269	0.03969	0.0001133	0.03958
	0.0274	0.03948	0.0001162	0.03933
	0.0278	0.03919	0.00011659	0.03908
	0.0283	0.03888	0.00011558	0.03883
	0.0287	0.03859	0.00011686	0.03857
	0.0292	0.03845	0.00011563	0.03832
	0.0296	0.03834	0.00011518	0.03806
	0.0301	0.03794	0.00011563	0.0378
	0.0306	0.03765	0.00011346	0.03753
	0.031	0.03731	0.0001142	0.03727
	0.0315	0.03711	0.00011231	0.037
	0.0319	0.0369	0.00011376	0.03674
	0.0324	0.03654	0.00011197	0.03647
	0.0328	0.03634	0.00011141	0.0362
	0.0333	0.03594	0.000112	0.03593
	0.0338	0.03567	0.00010872	0.03565
	0.0342	0.03541	0.00011066	0.03538
	0.0347	0.03519	0.0001084	0.0351
	0.0351	0.0349	0.00010859	0.03483
	0.0356	0.03454	0.00010793	0.03455
	0.036	0.0342	0.00010639	0.03427
	0.0365	0.03396	0.00010737	0.03399
	0.0369	0.03367	0.00010432	0.03371
	0.0374	0.03356	0.00010553	0.03343
	0.0379	0.03315	0.00010443	0.03315
	0.0383	0.03265	0.0001038	0.03287
	0.0388	0.03253	0.00010327	0.03259
	0.0392	0.03244	0.00010196	0.0323
	0.0397	0.03228	0.00010265	0.03202
	0.0401	0.03179	0.00010111	0.03174
	0.0406	0.03145	0.00010109	0.03146
	0.041	0.03137	9.98e-05	0.03117
	0.0415	0.03095	9.96e-05	0.03089
	0.042	0.03072	9.91e-05	0.03061
	0.0424	0.03051	9.79e-05	0.03032
	0.0429	0.03021	9.78e-05	0.03004
	0.0433	0.02977	9.68e-05	0.02976
	0.0438	0.02968	9.63e-05	0.02948
	0.0442	0.02928	9.65e-05	0.02919
	0.0447	0.02895	9.47e-05	0.02891
	0.0452	0.02849	9.48e-05	0.02863
	0.0456	0.02837	9.36e-05	0.02835
	0.0461	0.02807	9.36e-05	0.02807
	0.0465	0.02781	9.29e-05	0.02779
	0.047	0.02755	9.23e-05	0.02751
	0.0474	0.02731	9.22e-05	0.02724
	0.0479	0.02704	9.1e-05	0.02696
	0.0483	0.02663	9.05e-05	0.02668
	0.0488	0.02646	8.99e-05	0.02641
	0.0493	0.0262	8.93e-05	0.02613
	0.0497	0.02604	8.94e-05	0.02586
	0.0502	0.0255	8.87e-05	0.02559
	0.0506	0.02527	8.77e-05	0.02532
	0.0511	0.02501	8.71e-05	0.02505
	0.0515	0.02476	8.68e-05	0.02478
	0.052	0.02434	8.65e-05	0.02451
	0.0524	0.02424	8.57e-05	0.02425
	0.0529	0.02391	8.53e-05	0.02398
	0.0534	0.02366	8.44e-05	0.02372
	0.0538	0.02365	8.49e-05	0.02346
	0.0543	0.02329	8.38e-05	0.0232
	0.0547	0.02286	8.29e-05	0.02294
	0.0552	0.02258	8.31e-05	0.02269
	0.0556	0.02252	8.26e-05	0.02243
	0.0561	0.02236	8.22e-05	0.02218
	0.0566	0.02195	8.08e-05	0.02193
	0.057	0.02178	8.1e-05	0.02168
	0.0575	0.02143	8.03e-05	0.02143
	0.0579	0.02112	8.02e-05	0.02118
	0.0584	0.0209	7.99e-05	0.02094
	0.0588	0.02058	7.82e-05	0.02069
	0.0593	0.02023	7.88e-05	0.02045
	0.0597	0.02015	7.82e-05	0.02021
	0.0602	0.01999	7.75e-05	0.01997
	0.0607	0.01985	7.74e-05	0.01974
	0.0611	0.01948	7.66e-05	0.01951
	0.0616	0.01928	7.72e-05	0.01927
	0.062	0.019	7.58e-05	0.01904
	0.0625	0.01877	7.57e-05	0.01882
	0.0629	0.01863	7.49e-05	0.01859
	0.0634	0.01832	7.44e-05	0.01837
	0.0639	0.01804	7.49e-05	0.01814
	0.0643	0.01798	7.37e-05	0.01793
	0.0648	0.01758	7.37e-05	0.01771
	0.0652	0.0175	7.3e-05	0.01749
	0.0657	0.01726	7.26e-05	0.01728
	0.0661	0.01706	7.28e-05	0.01707
	0.0666	0.01681	7.16e-05	0.01686
	0.067	0.01653	7.21e-05	0.01665
	0.0675	0.01637	7.17e-05	0.01644
	0.068	0.01609	6.99e-05	0.01624
	0.0684	0.01588	7.05e-05	0.01604
	0.0689	0.01588	7.02e-05	0.01584
	0.0693	0.0157	7.05e-05	0.01565
	0.0698	0.01547	6.9e-05	0.01545
	0.0702	0.0153	6.9e-05	0.01526
	0.0707	0.01506	6.9e-05	0.01507
	0.0711	0.01486	6.79e-05	0.01488
	0.0716	0.0147	6.82e-05	0.01469
	0.0721	0.01451	6.77e-05	0.01451
	0.0725	0.01429	6.77e-05	0.01433
	0.073	0.0142	6.74e-05	0.01415
	0.0734	0.01405	6.62e-05	0.01397
	0.0739	0.01382	6.65e-05	0.01379
	0.0743	0.01356	6.59e-05	0.01362
	0.0748	0.01357	6.61e-05	0.01345
	0.0753	0.01305	6.58e-05	0.01328
	0.0757	0.01317	6.43e-05	0.01311
	0.0762	0.01302	6.46e-05	0.01294
	0.0766	0.01286	6.48e-05	0.01278
	0.0771	0.01256	6.46e-05	0.01262
	0.0775	0.01241	6.36e-05	0.01246
	0.078	0.01228	6.37e-05	0.0123
	0.0784	0.01216	6.34e-05	0.01214
	0.0789	0.01202	6.29e-05	0.01199
	0.0794	0.01182	6.27e-05	0.01184
	0.0798	0.01178	6.26e-05	0.01169
	0.0803	0.01172	6.25e-05	0.01154
	0.0807	0.0113	6.18e-05	0.01139
	0.0812	0.01128	6.18e-05	0.01125
	0.0816	0.01106	6.1e-05	0.01111
	0.0821	0.01093	6.1e-05	0.01097
	0.0825	0.01073	6.09e-05	0.01083
	0.083	0.01061	6.03e-05	0.01069
	0.0835	0.0105	6.06e-05	0.01056
	0.0839	0.01052	6.01e-05	0.01042
	0.0844	0.01034	5.99e-05	0.01029
	0.0848	0.01016	5.97e-05	0.01016
	0.0853	0.01018	5.89e-05	0.01003
	0.0857	0.00993	5.95e-05	0.00991
	0.0862	0.00977	5.86e-05	0.00978
	0.0867	0.00964	5.86e-05	0.00966
	0.0871	0.00946	5.8e-05	0.00954
	0.0876	0.00947	5.79e-05	0.00942
	0.088	0.00939	5.82e-05	0.0093
	0.0885	0.00906	5.72e-05	0.00918
	0.0889	0.0091	5.73e-05	0.00907
	0.0894	0.00888	5.74e-05	0.00895
	0.0898	0.00886	5.68e-05	0.00884
	0.0903	0.00877	5.88e-05	0.00873
	0.0908	0.00853	5.83e-05	0.00862
	0.0912	0.00857	5.92e-05	0.00851
	0.0917	0.00839	5.97e-05	0.00841
	0.0921	0.00833	5.9e-05	0.0083
	0.0926	0.00824	6.02e-05	0.0082
	0.093	0.00814	5.91e-05	0.0081
	0.0935	0.00792	6.01e-05	0.008
	0.0939	0.00785	6.01e-05	0.0079
	0.0944	0.0078	6e-05	0.0078
	0.0949	0.00766	6e-05	0.0077
	0.0953	0.00768	6e-05	0.00761
	0.0958	0.00749	6.04e-05	0.00751
	0.0962	0.00746	6.01e-05	0.00742
	0.0967	0.00733	6.02e-05	0.00733
	0.0971	0.00721	6.05e-05	0.00724
	0.0976	0.00705	6e-05	0.00715
	0.0981	0.00704	6.01e-05	0.00706
	0.0985	0.00702	5.98e-05	0.00697
	0.099	0.00686	5.8e-05	0.00689
	0.0994	0.00675	5.77e-05	0.00681
	0.0999	0.00669	5.71e-05	0.00672
	0.1003	0.00667	5.64e-05	0.00664
	0.1008	0.00651	5.6e-05	0.00656
	0.1012	0.0065	5.57e-05	0.00648
	0.1017	0.00639	5.55e-05	0.0064
	0.1022	0.00632	5.49e-05	0.00632
	0.1026	0.00628	5.45e-05	0.00624
	0.1031	0.00619	5.45e-05	0.00617
	0.1035	0.00625	5.47e-05	0.00609
	0.104	0.00598	5.33e-05	0.00602
	0.1044	0.0059	5.35e-05	0.00595
	0.1049	0.00581	5.32e-05	0.00587
	0.1053	0.00585	5.33e-05	0.0058
	0.1058	0.0058	5.3e-05	0.00573
	0.1063	0.00565	5.26e-05	0.00566
	0.1067	0.00555	5.25e-05	0.0056
	0.1072	0.00556	5.21e-05	0.00553
	0.1076	0.00551	5.19e-05	0.00546
	0.1081	0.00545	5.19e-05	0.00539
	0.1085	0.00531	5.13e-05	0.00533
	0.109	0.00528	5.17e-05	0.00527
	0.1095	0.00526	5.09e-05	0.0052
	0.1099	0.00517	5.12e-05	0.00514
	0.1104	0.0051	5.07e-05	0.00508
	0.1108	0.00508	5.06e-05	0.00502
	0.1113	0.00492	5.06e-05	0.00496
	0.1117	0.00488	5.01e-05	0.0049
	0.1122	0.00484	5.01e-05	0.00484
	0.1126	0.0047	4.96e-05	0.00478
	0.1131	0.00469	4.97e-05	0.00472
	0.1136	0.00463	4.95e-05	0.00466
	0.114	0.00445	4.9e-05	0.00461
	0.1145	0.00456	4.96e-05	0.00455
	0.1149	0.00449	4.9e-05	0.0045
	0.1154	0.00447	5.04e-05	0.00444
	0.1158	0.00437	5.07e-05	0.00439
	0.1163	0.00432	5.07e-05	0.00434
	0.1167	0.00429	5.15e-05	0.00429
	0.1172	0.00421	5.12e-05	0.00423
	0.1177	0.00414	5.18e-05	0.00418
	0.1181	0.00411	5.13e-05	0.00413
	0.1186	0.00401	5.12e-05	0.00408
	0.119	0.00396	5.15e-05	0.00403
	0.1195	0.00408	5.14e-05	0.00399
	0.1199	0.00385	5.15e-05	0.00394
	0.1204	0.00384	5.3e-05	0.00389
	0.1208	0.00383	5.31e-05	0.00384
	0.1213	0.00379	5.45e-05	0.0038
	0.1218	0.00371	5.44e-05	0.00375
	0.1222	0.00375	5.52e-05	0.00371
	0.1227	0.00362	5.37e-05	0.00366
	0.1231	0.00367	5.32e-05	0.00362
	0.1236	0.0035	5.27e-05	0.00357
	0.124	0.0036	5.24e-05	0.00353
	0.1245	0.00342	5.18e-05	0.00349
	0.125	0.00338	5.18e-05	0.00345
	0.1254	0.00345	5.16e-05	0.0034
	0.1259	0.00331	5.13e-05	0.00336
	0.1263	0.00339	5.12e-05	0.00332
	0.1268	0.00328	5.12e-05	0.00328
	0.1272	0.00311	5.12e-05	0.00324
	0.1277	0.00322	5.09e-05	0.0032
	0.1281	0.00308	5.09e-05	0.00317
	0.1286	0.00312	5.1e-05	0.00313
	0.1291	0.00309	5.08e-05	0.00309
	0.1295	0.003	5.08e-05	0.00305
	0.13	0.00304	5.06e-05	0.00302
	0.1304	0.00291	5.02e-05	0.00298
	0.1309	0.00295	5.06e-05	0.00294
	0.1313	0.00294	5.05e-05	0.00291
	0.1318	0.00289	5.04e-05	0.00287
	0.1322	0.00279	5.02e-05	0.00284
	0.1327	0.00281	5.01e-05	0.0028
	0.1332	0.00278	5.04e-05	0.00277
	0.1336	0.00274	4.98e-05	0.00274
	0.1341	0.00266	5.01e-05	0.0027
	0.1345	0.0026	4.97e-05	0.00267
	0.135	0.00268	4.99e-05	0.00264
	0.1354	0.00265	5e-05	0.00261
	0.1359	0.00252	4.94e-05	0.00258
	0.1363	0.00247	4.96e-05	0.00255
	0.1368	0.00246	4.97e-05	0.00251
	0.1373	0.00243	4.93e-05	0.00248
	0.1377	0.00246	4.96e-05	0.00245
	0.1382	0.00241	4.89e-05	0.00243
	0.1386	0.00237	4.9e-05	0.0024
	0.1391	0.00243	4.96e-05	0.00237
	0.1395	0.00223	4.88e-05	0.00234
	0.14	0.00229	4.91e-05	0.00231
	0.1404	0.00226	4.87e-05	0.00228
	0.1409	0.00231	4.91e-05	0.00226
	0.1414	0.00225	4.89e-05	0.00223
	0.1418	0.00208	4.84e-05	0.0022
	0.1423	0.00212	4.88e-05	0.00218
	0.1427	0.00217	4.87e-05	0.00215
	0.1432	0.00212	4.87e-05	0.00213
	0.1436	0.00212	4.84e-05	0.0021
	0.1441	0.00201	4.85e-05	0.00208
	0.1446	0.00205	4.83e-05	0.00205
	0.145	0.00194	4.8e-05	0.00203
	0.1455	0.00204	4.86e-05	0.002
	0.1459	0.00201	4.79e-05	0.00198
	0.1464	0.00197	4.8e-05	0.00196
	0.1468	0.00189	4.8e-05	0.00193
	0.1473	0.00194	4.77e-05	0.00191
	0.1477	0.00189	4.77e-05	0.00189
	0.1482	0.0019	4.74e-05	0.00187
	0.1487	0.00186	4.76e-05	0.00185
	0.1491	0.00185	4.7e-05	0.00183
	0.1496	0.00184	4.73e-05	0.0018
	0.15	0.00178	4.68e-05	0.00178
	0.1505	0.00176	4.69e-05	0.00176
	0.1509	0.00178	4.7e-05	0.00174
	0.1514	0.00174	4.64e-05	0.00172
	0.1518	0.00169	4.66e-05	0.0017
	0.1523	0.00171	4.62e-05	0.00168
	0.1528	0.00173	4.62e-05	0.00167
	0.1532	0.00174	4.63e-05	0.00165
	0.1537	0.00169	4.62e-05	0.00163
	0.1541	0.00161	4.64e-05	0.00161
	0.1546	0.00163	4.58e-05	0.00159
	0.155	0.0015	4.62e-05	0.00157
	0.1555	0.00159	4.59e-05	0.00156
	0.1559	0.00157	4.58e-05	0.00154
	0.1564	0.00156	4.62e-05	0.00152
	0.1569	0.00153	4.59e-05	0.00151
	0.1573	0.00147	4.61e-05	0.00149
	0.1578	0.00154	4.58e-05	0.00147
	0.1582	0.00154	4.58e-05	0.00146
	0.1587	0.00144	4.59e-05	0.00144
	0.1591	0.00147	4.59e-05	0.00143
	0.1596	0.0014	4.57e-05	0.00141
	0.16	0.00137	4.54e-05	0.00139
	0.1605	0.00142	4.55e-05	0.00138
	0.161	0.00142	4.58e-05	0.00137
	0.1614	0.0013	4.52e-05	0.00135
	0.1619	0.00142	4.57e-05	0.00134
	0.1623	0.0013	4.53e-05	0.00132
	0.1628	0.00132	4.52e-05	0.00131
	0.1632	0.00129	4.54e-05	0.0013
	0.1637	0.00123	4.48e-05	0.00128
	0.1642	0.00131	4.56e-05	0.00127
	0.1646	0.00121	4.48e-05	0.00126
	0.1651	0.0013	4.53e-05	0.00124
	0.1655	0.00124	4.5e-05	0.00123
	0.166	0.00126	4.49e-05	0.00122
	0.1664	0.00119	4.51e-05	0.0012
	0.1669	0.00112	4.46e-05	0.00119
	0.1673	0.00114	4.48e-05	0.00118
	0.1678	0.00115	4.46e-05	0.00117
	0.1683	0.00114	4.47e-05	0.00116
	0.1687	0.00112	4.5e-05	0.00115
	0.1692	0.00118	4.44e-05	0.00113
	0.1696	0.00105	4.44e-05	0.00112
	0.1701	0.00118	4.48e-05	0.00111
	0.1705	0.00115	4.45e-05	0.0011
	0.171	0.00113	4.46e-05	0.00109
	0.1714	0.00117	4.41e-05	0.00108
	0.1719	0.00096893	4.44e-05	0.00107
	0.1724	0.00106	4.43e-05	0.00106
	0.1728	0.00106	4.42e-05	0.00105
	0.1733	0.00103	4.43e-05	0.00104
	0.1737	0.00098498	4.41e-05	0.00103
	0.1742	0.00114	4.41e-05	0.00102
	0.1746	0.00093363	4.4e-05	0.00101
	0.1751	0.001	4.39e-05	0.00099971
	0.1755	0.00088782	4.39e-05	0.00099033
	0.176	0.00097994	4.38e-05	0.00098107
	0.1765	0.00097495	4.4e-05	0.00097193
	0.1769	0.00102	4.37e-05	0.00096291
	0.1774	0.00107	4.37e-05	0.00095401
	0.1778	0.00091642	4.36e-05	0.00094522
	0.1783	0.00092265	4.39e-05	0.00093655
	0.1787	0.00095605	4.35e-05	0.00092799
	0.1792	0.00094428	4.34e-05	0.00091954
	0.1796	0.0008407	4.36e-05	0.0009112
	0.1801	0.00085447	4.32e-05	0.00090296
	0.1806	0.00093414	4.37e-05	0.00089483
	0.181	0.00084651	4.32e-05	0.0008868
	0.1815	0.00083836	4.33e-05	0.00087887
	0.1819	0.00090395	4.35e-05	0.00087104
	0.1824	0.00086948	4.29e-05	0.0008633
	0.1828	0.0007956	4.33e-05	0.00085566
	0.1833	0.00087381	4.32e-05	0.00084812
	0.1837	0.00087371	4.31e-05	0.00084067
	0.1842	0.00088943	4.34e-05	0.00083331
	0.1847	0.00081713	4.28e-05	0.00082604
	0.1851	0.00084462	4.32e-05	0.00081885
	0.1856	0.00074559	4.25e-05	0.00081176
	0.186	0.00081025	4.31e-05	0.00080475
	0.1865	0.00083634	4.28e-05	0.00079782
	0.1869	0.00079602	4.26e-05	0.00079098
	0.1874	0.00077703	4.31e-05	0.00078422
	0.1878	0.00079468	4.26e-05	0.00077754
	0.1883	0.00065416	4.27e-05	0.00077093
	0.1888	0.00077252	4.25e-05	0.00076441
	0.1892	0.00076087	4.26e-05	0.00075796
	0.1897	0.00078259	4.27e-05	0.00075159
	0.1901	0.00078629	4.24e-05	0.0007453
	0.1906	0.00072058	4.23e-05	0.00073907
	0.191	0.000808	4.26e-05	0.00073292
	0.1915	0.00071681	4.24e-05	0.00072684
	0.1919	0.00081452	4.25e-05	0.00072084
	0.1924	0.0007567	4.22e-05	0.0007149
	0.1929	0.00075243	4.24e-05	0.00070903
	0.1933	0.00070425	4.22e-05	0.00070323
	0.1938	0.00078697	4.22e-05	0.00069749
	0.1942	0.00069371	4.21e-05	0.00069182
	0.1947	0.0006423	4.19e-05	0.00068622
	0.1951	0.00072881	4.23e-05	0.00068069
	0.1956	0.00069642	4.19e-05	0.00067521
	0.196	0.00065813	4.22e-05	0.0006698
	0.1965	0.00065414	4.17e-05	0.00066445
	0.197	0.0006102	4.2e-05	0.00065916
	0.1974	0.00064926	4.18e-05	0.00065393
	0.1979	0.00067478	4.16e-05	0.00064877
	0.1983	0.00061893	4.19e-05	0.00064366
	0.1988	0.00063517	4.17e-05	0.00063861
	0.1992	0.00057893	4.17e-05	0.00063362
	0.1997	0.00064123	4.16e-05	0.00062869
	0.2001	0.00067851	4.16e-05	0.00062381
	0.2006	0.00052629	4.17e-05	0.00061899
	0.2011	0.00064667	4.13e-05	0.00061423
	0.2015	0.00061592	4.18e-05	0.00060952
	0.202	0.0006357	4.13e-05	0.00060486
	0.2024	0.00059384	4.15e-05	0.00060026
	0.2029	0.00060347	4.16e-05	0.00059571
	0.2033	0.00056917	4.1e-05	0.00059122
	0.2038	0.00060132	4.14e-05	0.00058678
	0.2042	0.00059177	4.12e-05	0.00058239
	0.2047	0.00064638	4.15e-05	0.00057805
	0.2052	0.00058819	4.11e-05	0.00057376
	0.2056	0.00060027	4.11e-05	0.00056952
	0.2061	0.00060547	4.14e-05	0.00056533
	0.2065	0.00058544	4.1e-05	0.00056119
	0.207	0.00061168	4.11e-05	0.00055709
	0.2074	0.00057032	4.11e-05	0.00055305
	0.2079	0.00054617	4.09e-05	0.00054906
	0.2083	0.00058387	4.12e-05	0.00054511
	0.2088	0.00050915	4.06e-05	0.00054121
	0.2093	0.00060091	4.11e-05	0.00053735
	0.2097	0.0005303	4.08e-05	0.00053354
	0.2102	0.00051335	4.1e-05	0.00052977
	0.2106	0.00058355	4.09e-05	0.00052605
	0.2111	0.0005405	4.06e-05	0.00052238
	0.2115	0.00052172	4.07e-05	0.00051874
	0.212	0.00051999	4.06e-05	0.00051515
	0.2124	0.0005594	4.08e-05	0.00051161
	0.2129	0.0005059	4.06e-05	0.0005081
	0.2134	0.00048666	4.03e-05	0.00050464
	0.2138	0.00053119	4.08e-05	0.00050122
	0.2143	0.00057649	4.06e-05	0.00049784
	0.2147	0.00055239	4.04e-05	0.0004945
	0.2152	0.00046824	4.04e-05	0.0004912
	0.2156	0.0004622	4.07e-05	0.00048794
	0.2161	0.00051856	4.2e-05	0.00048472
	0.2165	0.00045733	4.17e-05	0.00048154
	0.217	0.00055093	4.28e-05	0.00047839
	0.2175	0.00047287	4.26e-05	0.00047528
	0.2179	0.00053321	4.33e-05	0.00047221
	0.2184	0.00046424	4.37e-05	0.00046918
	0.2188	0.00038216	4.36e-05	0.00046618
	0.2193	0.00046588	4.4e-05	0.00046322
	0.2197	0.00035896	4.39e-05	0.00046029
	0.2202	0.00039311	4.45e-05	0.0004574
	0.2206	0.00049061	4.45e-05	0.00045453
	0.2211	0.00053169	4.51e-05	0.00045171
	0.2216	0.00048748	4.49e-05	0.00044892
	0.222	0.00049698	4.53e-05	0.00044616
	0.2225	0.00049719	4.53e-05	0.00044343
	0.2229	0.00046603	4.53e-05	0.00044073
	0.2234	0.00040052	4.57e-05	0.00043807
	0.2238	0.00053014	4.6e-05	0.00043543
	0.2243	0.00044333	4.57e-05	0.00043283
	0.2247	0.00042949	4.43e-05	0.00043025
	0.2252	0.0004653	4.38e-05	0.00042771
	0.2257	0.0004509	4.38e-05	0.00042519
	0.2261	0.00039455	4.32e-05	0.0004227
	0.2266	0.00038239	4.32e-05	0.00042024
	0.227	0.00034208	4.3e-05	0.0004178
	0.2275	0.00046491	4.23e-05	0.00041539
	0.2279	0.0003744	4.27e-05	0.00041301
	0.2284	0.00035353	4.23e-05	0.00041066
	0.2288	0.00031328	4.22e-05	0.00040832
	0.2293	0.00041	4.23e-05	0.00040602
	0.2298	0.00038811	4.17e-05	0.00040373
	0.2302	0.00038933	4.2e-05	0.00040147
	0.2307	0.0004858	4.17e-05	0.00039924
	0.2311	0.00045025	4.17e-05	0.00039702
	0.2316	0.0004125	4.16e-05	0.00039483
	0.232	0.00043355	4.15e-05	0.00039266
	0.2325	0.0003547	4.17e-05	0.00039051
	0.2329	0.00036978	4.1e-05	0.00038838
	0.2334	0.00046143	4.14e-05	0.00038627
	0.2338	0.00036709	4.12e-05	0.00038418
	0.2343	0.00035964	4.1e-05	0.00038211
	0.2348	0.00036998	4.13e-05	0.00038007
	0.2352	0.00038567	4.07e-05	0.00037803
	0.2357	0.00036756	4.11e-05	0.00037602
	0.2361	0.00040335	4.07e-05	0.00037402
	0.2366	0.00044312	4.09e-05	0.00037204
	0.237	0.00038734	4.07e-05	0.00037008
	0.2375	0.00025547	4.05e-05	0.00036813
	0.2379	0.00034999	4.08e-05	0.0003662
	0.2384	0.00031029	4.04e-05	0.00036429
	0.2389	0.00038711	4.05e-05	0.00036238
	0.2393	0.00038366	4.04e-05	0.0003605
	0.2398	0.00041605	4.04e-05	0.00035863
	0.2402	0.00035593	4.05e-05	0.00035677
	0.2407	0.00033615	4.01e-05	0.00035492
	0.2411	0.00036034	4.04e-05	0.00035309
	0.2416	0.0003423	4e-05	0.00035127
	0.242	0.00044037	4.03e-05	0.00034947
	0.2425	0.00037915	4.02e-05	0.00034767
	0.243	0.00035734	3.99e-05	0.00034589
	0.2434	0.00040944	4.02e-05	0.00034412
	0.2439	0.00031302	3.98e-05	0.00034236
	0.2443	0.00027024	3.98e-05	0.00034061
	0.2448	0.00035369	3.96e-05	0.00033886
	0.2452	0.00034574	3.96e-05	0.00033714
	0.2457	0.00031798	3.99e-05	0.00033542
	0.2461	0.0003985	3.93e-05	0.00033371
	0.2466	0.00025937	3.95e-05	0.000332
	0.2471	0.00034074	3.93e-05	0.00033031
	0.2475	0.00031312	3.9e-05	0.00032863
	0.248	0.00030244	3.93e-05	0.00032695
	0.2484	0.00027667	3.86e-05	0.00032528
	0.2489	0.00033962	3.89e-05	0.00032362
	0.2493	0.00030574	3.88e-05	0.00032197
	0.2498	0.00032375	3.88e-05	0.00032033
	0.2502	0.00037464	3.86e-05	0.00031869
	0.2507	0.00029611	3.84e-05	0.00031706
	0.2511	0.00035383	3.87e-05	0.00031543
	0.2516	0.0002566	3.83e-05	0.00031382
	0.2521	0.00036049	3.84e-05	0.00031221
	0.2525	0.00033274	3.82e-05	0.0003106
	0.253	0.00020222	3.82e-05	0.00030901
	0.2534	0.00039153	3.85e-05	0.00030742
	0.2539	0.0003125	3.79e-05	0.00030583
	0.2543	0.00026199	3.82e-05	0.00030425
	0.2548	0.00027245	3.81e-05	0.00030267
	0.2552	0.00031439	3.83e-05	0.00030111
	0.2557	0.00029424	3.82e-05	0.00029954
	0.2562	0.0003062	3.79e-05	0.00029799
	0.2566	0.00037821	3.83e-05	0.00029644
	0.2571	0.00027341	3.79e-05	0.00029489
	0.2575	0.00021804	3.81e-05	0.00029334
	0.258	0.00032971	3.8e-05	0.00029181
	0.2584	0.00034155	3.79e-05	0.00029027
	0.2589	0.00026854	3.8e-05	0.00028875
	0.2593	0.00020997	3.77e-05	0.00028723
	0.2598	0.00030729	3.79e-05	0.00028571
	0.2603	0.0002901	3.77e-05	0.0002842
	0.2607	0.00031514	3.78e-05	0.00028269
	0.2612	0.00029808	3.8e-05	0.00028119
	0.2616	0.00029282	3.76e-05	0.00027969
	0.2621	0.00026869	3.76e-05	0.00027819
	0.2625	0.00027084	3.76e-05	0.00027671
	0.263	0.0002153	3.76e-05	0.00027522
	0.2634	0.00022708	3.76e-05	0.00027374
	0.2639	0.0002599	3.74e-05	0.00027227
	0.2643	0.00023709	3.75e-05	0.0002708
	0.2648	0.00022334	3.75e-05	0.00026934
	0.2653	0.00023804	3.74e-05	0.00026788
	0.2657	0.00031958	3.76e-05	0.00026642
	0.2662	0.00027507	3.74e-05	0.00026498
	0.2666	0.00023527	3.74e-05	0.00026353
	0.2671	0.00030906	3.73e-05	0.0002621
	0.2675	0.00025617	3.73e-05	0.00026066
	0.268	0.00027583	3.7e-05	0.00025924
	0.2684	0.00025714	3.74e-05	0.00025781
	0.2689	0.00029364	3.73e-05	0.0002564
	0.2694	0.00026585	3.73e-05	0.00025499
	0.2698	0.0002658	3.71e-05	0.00025359
	0.2703	0.00019355	3.69e-05	0.00025218
	0.2707	0.00029044	3.73e-05	0.00025079
	0.2712	0.00017097	3.69e-05	0.00024941
	0.2716	0.00025317	3.71e-05	0.00024803
	0.2721	0.0002066	3.71e-05	0.00024665
	0.2725	0.00020346	3.67e-05	0.00024529
	0.273	0.00023364	3.72e-05	0.00024393
	0.2735	0.00022495	3.66e-05	0.00024257
	0.2739	0.00024096	3.7e-05	0.00024122
	0.2744	0.00017619	3.69e-05	0.00023988
	0.2748	0.00019253	3.66e-05	0.00023855
	0.2753	0.00021679	3.69e-05	0.00023722
	0.2757	0.00025042	3.65e-05	0.0002359
	0.2762	0.00027328	3.69e-05	0.00023459
	0.2766	0.00019468	3.68e-05	0.00023329
	0.2771	0.00024157	3.66e-05	0.00023199
	0.2775	0.00022579	3.67e-05	0.0002307
	0.278	0.00021498	3.64e-05	0.00022942
	0.2785	0.00019646	3.67e-05	0.00022815
	0.2789	0.00020442	3.65e-05	0.00022689
	0.2794	0.00017854	3.63e-05	0.00022563
	0.2798	0.00022279	3.67e-05	0.00022438
	0.2803	0.00029804	3.65e-05	0.00022314
	0.2807	0.00025464	3.66e-05	0.00022191
	0.2812	0.00027454	3.65e-05	0.00022069
	0.2816	0.00017461	3.61e-05	0.00021948
	0.2821	0.00017733	3.65e-05	0.00021828
	0.2826	0.00020988	3.63e-05	0.00021709
	0.283	0.00018493	3.65e-05	0.0002159
	0.2835	0.0001885	3.61e-05	0.00021472
	0.2839	0.00016655	3.63e-05	0.00021356
	0.2844	0.00023629	3.64e-05	0.00021241
	0.2848	0.00017961	3.61e-05	0.00021126
	0.2853	0.00013162	3.62e-05	0.00021013
	0.2857	0.00015991	3.62e-05	0.000209
	0.2862	0.00020845	3.61e-05	0.00020789
	0.2866	0.00023835	3.6e-05	0.00020679
	0.2871	0.00011412	3.6e-05	0.00020569
	0.2876	0.00011599	3.61e-05	0.00020461
	0.288	0.00024039	3.61e-05	0.00020354
	0.2885	0.00024023	3.61e-05	0.00020248
	0.2889	0.00018163	3.58e-05	0.00020143
	0.2894	0.00016835	3.59e-05	0.00020039
	0.2898	0.00025187	3.6e-05	0.00019936
	0.2903	0.00016454	3.58e-05	0.00019835
	0.2907	0.00014889	3.6e-05	0.00019734
	0.2912	0.00012502	3.56e-05	0.00019635
	0.2917	0.00023516	3.6e-05	0.00019537
	0.2921	0.00020759	3.58e-05	0.0001944
	0.2926	0.00015985	3.57e-05	0.00019344
	0.293	0.00017155	3.57e-05	0.0001925
	0.2939	0.00016743	3.58e-05	0.00019064
	0.2944	0.00018663	3.56e-05	0.00018973
	0.2948	0.00020473	3.56e-05	0.00018883
	0.2953	0.00016887	3.57e-05	0.00018795
	0.2957	0.00013229	3.54e-05	0.00018707
	0.2962	0.00014736	3.56e-05	0.00018621
	0.2967	0.00022442	3.55e-05	0.00018537
	0.2971	0.00023148	3.56e-05	0.00018453
	0.2976	9.52e-05	3.54e-05	0.00018371
	0.298	0.0001629	3.55e-05	0.00018289
	0.2985	0.00021322	3.55e-05	0.0001821
	0.2989	0.00014653	3.52e-05	0.00018131
	0.2994	0.00023355	3.55e-05	0.00018054
	0.2998	0.00018927	3.54e-05	0.00017978
	0.3003	0.00015642	3.53e-05	0.00017903
